# Supplementary material for: 2-(Thio­phen-2-yl)ethyl 4-methyl­benzene­sulfonate
Source: Acta Crystallogr Sect E Struct Rep Online. 2011 Jun 25;67(Pt 7):o1787. doi: 10.1107/S1600536811023907 (PMC3151917; doi:10.1107/S1600536811023907)
Supplement: Supplementary file 2 [file e-67-o1787-Isup2.hkl]

# 
# h,k,l, Fc-squared, Fo-squared, sigma(Fo-squared) and status flag 
# 
data_I
_shelx_title ' shelx in P2(1)' 
_shelx_refln_list_code          4 
_shelx_F_calc_maximum       72.54 
_exptl_crystal_F_000       296.00 
_reflns_d_resolution_high  0.7600 
 
loop_ 
 _symmetry_equiv_pos_as_xyz 
 'x, y, z' 
 '-x, y+1/2, -z' 
 
_cell_length_a     8.6130 
_cell_length_b     5.9961 
_cell_length_c    13.1284 
_cell_angle_alpha  90.000 
_cell_angle_beta   97.935 
_cell_angle_gamma  90.000 
 
_shelx_F_squared_multiplier     1.000 
 
loop_ 
 _refln_index_h 
 _refln_index_k 
 _refln_index_l 
 _refln_F_squared_calc 
 _refln_F_squared_meas 
 _refln_F_squared_sigma 
 _refln_observed_status 
   1  -7   0       58.44       63.59     16.42 o 
   2  -7   0       20.64       18.03     28.58 o 
   3  -7   0      101.45       93.58     29.61 o 
   4  -7   0       23.03       25.39     30.32 o 
   5  -7   0       20.82       12.55     27.61 o 
   0  -6   0      203.34      223.38     34.66 o 
   1  -6   0       22.34       15.13     14.75 o 
   2  -6   0       40.65       46.92     21.95 o 
   3  -6   0       77.36       73.28     24.32 o 
   4  -6   0        9.42       13.03     19.59 o 
   5  -6   0      133.99      145.80     40.76 o 
   6  -6   0        1.92       -0.25      7.34 o 
   7  -6   0       73.74       78.54     38.23 o 
   1  -5   0      309.79      311.19     19.88 o 
   2  -5   0       25.02       28.96     26.20 o 
   3  -5   0      424.45      453.43     41.48 o 
   4  -5   0      812.71      793.58     64.81 o 
   5  -5   0       12.66       11.54     12.14 o 
   6  -5   0      153.61      158.98     47.31 o 
   7  -5   0        3.29        3.28      7.58 o 
   8  -5   0       59.62       74.85     23.13 o 
   0  -4   0      942.35     1030.43     44.80 o 
   1  -4   0      111.18      120.13     10.58 o 
   2  -4   0      939.02      985.60     48.27 o 
   3  -4   0      573.78      555.12     28.29 o 
   4  -4   0      278.50      276.99     20.68 o 
   5  -4   0      448.33      454.87     23.99 o 
   6  -4   0       83.14       83.91     11.17 o 
   7  -4   0      161.02      169.38     16.07 o 
   8  -4   0       21.67       18.43      6.52 o 
   9  -4   0       48.53       48.66     10.61 o 
   1  -3   0     1212.39     1093.85    157.15 o 
   2  -3   0      335.45      318.73     12.76 o 
   3  -3   0      386.43      375.72     16.06 o 
   4  -3   0      745.51      742.31     28.12 o 
   5  -3   0      344.63      325.67     19.23 o 
   6  -3   0      578.28      602.90     26.44 o 
   7  -3   0      120.83      113.59     23.08 o 
   8  -3   0       34.40       30.26      8.92 o 
   9  -3   0       66.50       66.16     10.95 o 
  10  -3   0        2.25        0.42      7.08 o 
   0  -2   0     1384.55     1281.54     26.19 o 
   1  -2   0      220.26      217.10      5.19 o 
   2  -2   0      648.99      619.14     12.08 o 
   3  -2   0      171.79      156.37      8.81 o 
   4  -2   0       81.24      103.24      8.92 o 
   5  -2   0      288.41      255.21     15.11 o 
   6  -2   0       72.71       67.58     10.75 o 
   7  -2   0      235.70      252.86     17.63 o 
   8  -2   0        3.45        3.94      3.76 o 
   9  -2   0      103.22      111.26     20.13 o 
  10  -2   0       66.61       77.13     13.19 o 
   1  -1   0     3894.32     3681.48     30.44 o 
   2  -1   0        0.98        3.15      0.66 o 
   3  -1   0      556.73      560.29     20.91 o 
   4  -1   0      369.11      310.55     10.10 o 
   5  -1   0        7.94       12.65      2.16 o 
   6  -1   0      715.11      707.91     29.63 o 
   7  -1   0      186.07      170.35     14.37 o 
   8  -1   0      210.03      218.57     20.51 o 
   9  -1   0       28.40       33.81      9.80 o 
  10  -1   0       10.20        9.59     10.13 o 
  11  -1   0        4.08        2.96      3.37 o 
   1   0   0     1619.56     1697.80     24.66 o 
   2   0   0     4619.60     5070.21     97.53 o 
   3   0   0     1882.53     1939.64     32.09 o 
   4   0   0        1.86        8.02      1.90 o 
   5   0   0     1618.08     1713.41     33.27 o 
   6   0   0       49.72       45.90      4.05 o 
   7   0   0      695.51      613.62     24.47 o 
   8   0   0      136.89      130.89     14.46 o 
   9   0   0       13.44       19.16     14.40 o 
  10   0   0        3.64        2.78      4.10 o 
  11   0   0        2.32        2.57      3.75 o 
   1   1   0     3923.88     4044.94     14.71 o 
   2   1   0        1.46        1.77      0.44 o 
   3   1   0      539.47      511.51     13.41 o 
   4   1   0      359.98      299.59      8.42 o 
   5   1   0        8.86       12.35      2.27 o 
   6   1   0      708.60      701.83     33.43 o 
   7   1   0      186.87      190.62     12.88 o 
   8   1   0      203.74      206.84     15.70 o 
   9   1   0       26.26       28.98      9.01 o 
  10   1   0        9.47        6.24      9.18 o 
  11   1   0        3.95        4.77      7.24 o 
   0   2   0     1355.93     1282.15     13.81 o 
   1   2   0      216.93      216.43      4.28 o 
   2   2   0      650.43      576.95     13.41 o 
   3   2   0      169.09      150.23      5.13 o 
   4   2   0       87.99      107.03      7.37 o 
   5   2   0      283.80      235.03     12.91 o 
   6   2   0       72.78       69.24      7.82 o 
   7   2   0      232.90      230.40     15.20 o 
   8   2   0        3.13        3.77      3.08 o 
   9   2   0      105.82       98.61     14.80 o 
  10   2   0       64.89       63.50      9.23 o 
   1   3   0     1235.30     1341.36     37.71 o 
   2   3   0      343.45      319.14      9.12 o 
   3   3   0      382.40      382.14     12.16 o 
   4   3   0      755.83      788.23     26.16 o 
   5   3   0      339.25      340.90     41.46 o 
   6   3   0      579.56      603.23     49.46 o 
   7   3   0      123.35      125.41     12.02 o 
   8   3   0       30.75       27.07     17.22 o 
   9   3   0       66.68       68.46     11.94 o 
  10   3   0        2.60        0.13      3.47 o 
   0   4   0      975.36     1055.95     20.27 o 
   1   4   0      114.79      112.28      4.88 o 
   2   4   0      953.69      917.87     29.22 o 
   3   4   0      575.86      536.17     49.44 o 
   4   4   0      278.41      228.36     22.09 o 
   5   4   0      459.70      467.22     18.19 o 
   6   4   0       84.19       85.27      9.96 o 
   7   4   0      163.60      159.09     19.53 o 
   8   4   0       23.02       19.48     16.12 o 
   9   4   0       47.71       52.72      9.61 o 
   1   5   0      300.71      274.51     31.75 o 
   2   5   0       22.72       21.62      3.25 o 
   3   5   0      425.84      433.82     20.08 o 
   4   5   0      803.67      840.68     37.12 o 
   5   5   0       12.84       12.06      9.67 o 
   6   5   0      148.31      160.17     16.57 o 
   7   5   0        2.91        2.51      2.48 o 
   8   5   0       60.31       68.36     12.01 o 
   1   6   0       21.01       12.84     19.60 o 
   2   6   0       38.81       45.10      7.09 o 
   3   6   0       78.84       76.89      8.63 o 
   4   6   0        8.28        9.36      8.93 o 
   5   6   0      133.02      128.67     12.84 o 
   6   6   0        2.07        1.65      3.12 o 
   7   6   0       72.54       89.01     17.13 o 
   1   7   0       59.42       68.07     10.90 o 
   2   7   0       22.54       17.70     15.91 o 
   3   7   0       99.46      101.09     11.15 o 
   4   7   0       24.45       31.45     33.84 o 
   5   7   0       21.34       15.68     17.61 o 
  -5  -7   1       64.49       63.96     22.46 o 
  -4  -7   1       25.60       14.84     21.86 o 
  -3  -7   1       31.71       30.13     41.54 o 
  -2  -7   1        5.45        6.06     10.07 o 
  -1  -7   1       28.54       26.52     25.46 o 
   0  -7   1        8.07        6.57      7.86 o 
   1  -7   1       23.28       21.16     32.31 o 
   2  -7   1       95.82       89.80     36.94 o 
   3  -7   1       66.02       68.72     34.26 o 
   4  -7   1        2.32        4.14      9.66 o 
   5  -7   1       22.48       14.85     38.36 o 
  -7  -6   1        4.40        5.06     12.01 o 
  -6  -6   1        5.56        4.12      9.66 o 
  -5  -6   1       77.59       80.14     26.39 o 
  -4  -6   1       16.93       20.18     26.28 o 
  -3  -6   1      116.24      118.90     53.75 o 
  -2  -6   1       14.14       20.50     19.22 o 
  -1  -6   1        5.52        2.62      3.50 o 
   0  -6   1       68.66       71.21     35.35 o 
   1  -6   1        6.28        3.14      3.81 o 
   2  -6   1       91.95       84.81     37.81 o 
   3  -6   1       33.77       31.70     33.10 o 
   4  -6   1       46.41       49.05     52.24 o 
   5  -6   1       24.47       14.80     24.45 o 
   6  -6   1       63.91       44.92     40.89 o 
   7  -6   1      153.45      154.51     55.68 o 
  -8  -5   1        3.64        1.96      6.19 o 
  -7  -5   1        5.28        6.85     10.91 o 
  -6  -5   1        5.08        5.64      6.77 o 
  -5  -5   1       30.72       31.70     20.16 o 
  -4  -5   1       67.47       47.63     10.52 o 
  -3  -5   1      164.67      164.90     27.67 o 
  -2  -5   1       33.91       45.95     34.04 o 
  -1  -5   1        3.11        1.52      3.55 o 
   0  -5   1       19.48       23.42     13.97 o 
   1  -5   1      185.27      179.75     17.15 o 
   2  -5   1       11.15       15.15     15.54 o 
   3  -5   1      101.11       94.82     41.94 o 
   4  -5   1       21.09       22.17     24.95 o 
   5  -5   1      123.02      121.58     33.22 o 
   6  -5   1       54.53       54.72     52.45 o 
   7  -5   1        2.39        2.17     10.69 o 
   8  -5   1       91.28      102.48     46.65 o 
  -9  -4   1       42.65       41.74     10.60 o 
  -8  -4   1       26.60       29.51      9.65 o 
  -7  -4   1      155.96      154.60     15.39 o 
  -6  -4   1       30.57       26.25      9.70 o 
  -5  -4   1       17.67       18.44      6.05 o 
  -4  -4   1      102.24      111.83      9.39 o 
  -3  -4   1       19.87       20.61      6.42 o 
  -2  -4   1       58.95       62.03     17.10 o 
  -1  -4   1      222.08      217.08     16.39 o 
   0  -4   1      117.72       97.50     12.87 o 
   1  -4   1       83.48       98.71     12.68 o 
   2  -4   1      288.87      301.09     24.23 o 
   3  -4   1      139.72      146.16      9.17 o 
   4  -4   1      616.92      630.43     25.37 o 
   5  -4   1       25.03       29.63      5.79 o 
   6  -4   1      102.47      100.81     12.21 o 
   7  -4   1      276.09      315.81     27.03 o 
   8  -4   1        0.33        0.75      3.44 o 
   9  -4   1      199.15      184.08     45.72 o 
 -10  -3   1        5.87        3.93      6.00 o 
  -9  -3   1        3.21        2.51      4.73 o 
  -8  -3   1       80.45       73.26     13.02 o 
  -7  -3   1       22.57       30.03     17.08 o 
  -6  -3   1       91.12       92.71     12.26 o 
  -5  -3   1      127.79      121.92     12.83 o 
  -4  -3   1       88.46       87.30      9.06 o 
  -3  -3   1      362.09      403.51     16.80 o 
  -2  -3   1      372.56      374.37     15.89 o 
  -1  -3   1      386.27      414.55     18.42 o 
   0  -3   1     1481.37     1619.19     49.54 o 
   1  -3   1     1616.59     1737.64     73.26 o 
   2  -3   1        9.61        8.95      2.76 o 
   3  -3   1      645.10      678.18     20.11 o 
   4  -3   1       59.98       50.15      7.59 o 
   5  -3   1        7.23        7.61      6.31 o 
   6  -3   1      395.08      400.38     24.31 o 
   7  -3   1       75.69       64.95      8.41 o 
   8  -3   1      304.25      334.61     29.72 o 
   9  -3   1        5.42        5.84      7.36 o 
  10  -3   1       95.14      114.37     25.09 o 
 -10  -2   1       24.39       21.01     23.01 o 
  -9  -2   1        2.76        4.80      5.91 o 
  -8  -2   1       14.98       13.87     10.82 o 
  -7  -2   1       21.01       22.24     19.70 o 
  -6  -2   1       28.13       28.82      6.76 o 
  -5  -2   1      286.89      331.96     25.75 o 
  -4  -2   1       75.80       95.05      8.88 o 
  -3  -2   1      294.16      311.92      9.45 o 
  -2  -2   1      187.12      169.78      6.51 o 
  -1  -2   1      265.88      287.92     13.81 o 
   0  -2   1       85.49       71.93      6.74 o 
   1  -2   1      177.80      186.22      3.54 o 
   2  -2   1      347.77      328.69     13.12 o 
   3  -2   1       88.02       92.58      4.66 o 
   4  -2   1      295.46      319.34     10.34 o 
   5  -2   1      347.96      350.16     19.87 o 
   6  -2   1        4.80        3.88      2.46 o 
   7  -2   1      452.52      439.70     36.95 o 
   8  -2   1       19.04       17.15     14.42 o 
   9  -2   1       82.68       81.89     12.92 o 
  10  -2   1       45.84       46.95     10.77 o 
 -11  -1   1       16.93       11.41     14.65 o 
 -10  -1   1        1.94        1.25      2.34 o 
  -9  -1   1       18.18       17.88     12.52 o 
  -8  -1   1       16.93       15.91     12.53 o 
  -7  -1   1       95.40       89.79     12.48 o 
  -6  -1   1      123.06      136.40     11.07 o 
  -5  -1   1       30.79       23.32      4.60 o 
  -4  -1   1      237.80      270.36     12.96 o 
  -3  -1   1      372.97      376.52     10.56 o 
  -2  -1   1      733.61      794.42     14.62 o 
  -1  -1   1      649.48      728.61     28.01 o 
   0  -1   1     1497.86     1661.22     32.84 o 
   1  -1   1     4983.57     4217.52    393.53 o 
   2  -1   1       26.36       25.84      1.59 o 
   3  -1   1     1259.44     1336.34     52.62 o 
   4  -1   1      694.73      736.73     17.61 o 
   5  -1   1      247.94      249.13      7.94 o 
   6  -1   1      440.86      441.55     14.54 o 
   7  -1   1      102.33       95.11      5.50 o 
   8  -1   1      314.41      325.41     22.53 o 
   9  -1   1        4.71        3.95      4.13 o 
  10  -1   1      123.20      140.07     22.02 o 
  11  -1   1       51.69       66.50     22.02 o 
 -11   0   1        9.62        7.26      9.83 o 
 -10   0   1       25.29       30.62      9.17 o 
  -9   0   1      118.23      123.47     14.31 o 
  -8   0   1      332.90      368.21     24.16 o 
  -7   0   1     1604.02     1534.52     63.28 o 
  -6   0   1       33.39       27.06      2.92 o 
  -5   0   1       91.75       87.13      6.02 o 
  -4   0   1       13.15       15.21      1.71 o 
  -3   0   1     1946.02     2181.31     44.49 o 
  -2   0   1      124.76      146.93      7.21 o 
  -1   0   1        0.23        1.31      0.44 o 
   1   0   1     1106.99     1331.40     14.89 o 
   2   0   1     4075.85     4427.61     78.01 o 
   3   0   1      726.08      700.89      8.95 o 
   4   0   1      256.36      217.24      9.47 o 
   5   0   1     1680.92     1661.97    148.47 o 
   6   0   1      139.62      136.21      6.50 o 
   7   0   1      520.46      546.26     33.21 o 
   8   0   1       17.33       17.79     11.31 o 
   9   0   1       30.03       29.62      9.18 o 
  10   0   1       31.44       39.59      9.62 o 
  11   0   1        0.02        0.45      5.47 o 
 -11   1   1       15.35        9.45     11.53 o 
 -10   1   1        1.98        2.02      3.23 o 
  -9   1   1       17.87       15.70     10.00 o 
  -8   1   1       17.41       16.04      9.96 o 
  -7   1   1       94.65       88.60      9.62 o 
  -6   1   1      123.27      126.53     11.86 o 
  -5   1   1       31.02       24.97      3.53 o 
  -4   1   1      238.70      284.70     10.05 o 
  -3   1   1      374.41      403.50     11.71 o 
  -2   1   1      735.11      762.74     33.36 o 
  -1   1   1      659.57      731.25     18.91 o 
   0   1   1     1504.70     1673.33     41.57 o 
   1   1   1     5043.58     5101.47    278.52 o 
   2   1   1       26.10       25.87      1.32 o 
   3   1   1     1250.77     1327.45     15.20 o 
   4   1   1      704.87      752.36     18.91 o 
   5   1   1      247.32      246.16     15.03 o 
   6   1   1      445.50      452.46     14.82 o 
   7   1   1      104.34      103.15      6.68 o 
   8   1   1      318.76      325.37     23.09 o 
   9   1   1        4.19        3.78      4.96 o 
  10   1   1      119.89      117.12     13.81 o 
  11   1   1       49.89       67.75     21.28 o 
 -10   2   1       25.07       17.95     17.71 o 
  -9   2   1        2.61        2.83      3.60 o 
  -8   2   1       15.23       13.12      8.02 o 
  -7   2   1       20.29       23.15     14.46 o 
  -6   2   1       28.35       28.50      6.80 o 
  -5   2   1      288.24      319.95     12.99 o 
  -4   2   1       75.20       98.89      7.29 o 
  -3   2   1      290.42      305.17      6.86 o 
  -2   2   1      187.86      172.89      4.12 o 
  -1   2   1      273.06      309.81      5.44 o 
   0   2   1       84.45       69.65      1.67 o 
   1   2   1      181.17      179.87      8.38 o 
   2   2   1      332.33      314.34     11.44 o 
   3   2   1       91.04       93.63      3.87 o 
   4   2   1      284.54      293.08     23.99 o 
   5   2   1      348.25      325.48     11.00 o 
   6   2   1        6.08        4.92      2.42 o 
   7   2   1      457.23      408.60     39.62 o 
   8   2   1       19.15       18.12     10.22 o 
   9   2   1       82.75       92.17     14.56 o 
  10   2   1       43.98       38.14     10.62 o 
 -10   3   1        5.68        3.43      5.07 o 
  -9   3   1        2.58        3.86      4.98 o 
  -8   3   1       80.70       84.73     16.21 o 
  -7   3   1       22.39       27.59      9.31 o 
  -6   3   1       92.94       89.25     10.51 o 
  -5   3   1      127.68      132.23     12.22 o 
  -4   3   1       88.15       80.15      3.11 o 
  -3   3   1      359.69      392.69     11.67 o 
  -2   3   1      378.86      370.75     12.64 o 
  -1   3   1      386.41      391.21     11.76 o 
   0   3   1     1490.93     1700.63     35.22 o 
   1   3   1     1622.25     1834.69     70.94 o 
   2   3   1        9.76        9.69      2.72 o 
   3   3   1      640.22      650.42     33.70 o 
   4   3   1       61.99       53.67      3.24 o 
   5   3   1        5.42        5.57      1.87 o 
   6   3   1      402.17      387.30     16.49 o 
   7   3   1       75.25       67.99      7.44 o 
   8   3   1      304.32      344.82     24.53 o 
   9   3   1        5.85        5.29      8.00 o 
  10   3   1       91.85      102.46     22.17 o 
  -9   4   1       42.89       46.38      9.37 o 
  -8   4   1       27.02       29.20      9.16 o 
  -7   4   1      158.80      153.96     12.63 o 
  -6   4   1       31.24       33.21      7.40 o 
  -5   4   1       17.63       16.90      2.40 o 
  -4   4   1      102.33       95.90      4.67 o 
  -3   4   1       20.41       19.29      2.32 o 
  -2   4   1       57.95       55.00      3.70 o 
  -1   4   1      228.43      200.87      8.02 o 
   0   4   1      117.63       95.27      7.00 o 
   1   4   1       85.64       97.87     10.60 o 
   2   4   1      296.22      297.55     10.72 o 
   3   4   1      139.17      141.33      9.86 o 
   4   4   1      611.35      589.41     24.71 o 
   5   4   1       25.67       27.75      3.72 o 
   6   4   1      101.71      105.76     11.89 o 
   7   4   1      280.32      316.49     25.65 o 
   8   4   1        0.31        0.70      1.88 o 
   9   4   1      196.47      202.72     22.72 o 
  -8   5   1        3.22        2.04      3.64 o 
  -7   5   1        5.36        5.20      5.16 o 
  -6   5   1        4.85        5.37      4.92 o 
  -5   5   1       31.99       29.33      5.55 o 
  -4   5   1       68.01       68.40      5.55 o 
  -3   5   1      161.55      151.96      9.36 o 
  -2   5   1       34.40       35.73      6.84 o 
  -1   5   1        3.61        1.15      1.39 o 
   0   5   1       20.19       20.92      2.36 o 
   1   5   1      182.58      155.63     11.84 o 
   2   5   1       10.58       12.43      3.65 o 
   3   5   1      106.79       99.62      8.17 o 
   4   5   1       19.64       20.85      3.59 o 
   5   5   1      127.75      128.22     12.04 o 
   6   5   1       53.02       59.93      9.22 o 
   7   5   1        2.64        2.46      2.76 o 
   8   5   1       90.50       99.40     13.60 o 
  -7   6   1        4.15        6.47     10.30 o 
  -6   6   1        5.10        5.31     14.31 o 
  -5   6   1       77.37       70.63     14.36 o 
  -4   6   1       17.06       27.51     15.29 o 
  -3   6   1      116.25      117.72     11.14 o 
  -2   6   1       13.76       17.48     12.78 o 
   0   6   1       70.11       65.10     24.60 o 
   1   6   1        5.52        2.28      3.48 o 
   2   6   1       90.41      106.07     10.81 o 
   3   6   1       32.61       28.30      4.20 o 
   4   6   1       46.57       52.00      5.14 o 
   5   6   1       25.72       20.92      6.02 o 
   6   6   1       62.31       57.08     10.62 o 
   7   6   1      149.99      180.05     33.42 o 
  -5   7   1       66.11       69.43     19.37 o 
  -4   7   1       25.93       21.84     32.88 o 
  -3   7   1       32.75       40.09     21.68 o 
  -2   7   1        6.17        6.39      5.41 o 
  -1   7   1       27.76       26.22      5.40 o 
   0   7   1        7.55        2.93     10.21 o 
   1   7   1       22.21       22.16     23.47 o 
   2   7   1       97.37      110.76     13.08 o 
   3   7   1       67.46       71.24      9.37 o 
   4   7   1        2.23        5.24      5.73 o 
   5   7   1       23.01       16.94     31.32 o 
  -5  -7   2       17.57       22.87     40.91 o 
  -4  -7   2       70.00       68.18     25.42 o 
  -3  -7   2       11.14       13.28     18.96 o 
  -2  -7   2       63.87       77.37     39.33 o 
  -1  -7   2       38.43       32.50     12.15 o 
   0  -7   2       87.71       98.79     33.42 o 
   1  -7   2       95.38       81.68     40.57 o 
   2  -7   2       60.44       62.94     26.23 o 
   3  -7   2       49.44       49.07     37.82 o 
   4  -7   2       77.70       73.65     36.43 o 
  -7  -6   2       22.76       13.82     27.02 o 
  -6  -6   2       87.72       99.07     31.36 o 
  -5  -6   2       57.27       54.35     19.06 o 
  -4  -6   2       31.92       24.32     25.54 o 
  -3  -6   2       54.81       58.96     56.38 o 
  -2  -6   2        9.57       12.43     20.32 o 
  -1  -6   2      195.02      189.19     25.57 o 
   0  -6   2       65.77       57.19     27.41 o 
   1  -6   2       53.13       52.77     18.12 o 
   2  -6   2       45.67       44.19     21.83 o 
   3  -6   2       23.35       23.85     31.24 o 
   4  -6   2      193.33      185.17     52.81 o 
   5  -6   2       16.48       15.83     26.65 o 
   6  -6   2       59.23       61.86     21.23 o 
  -8  -5   2        3.57        1.32      7.59 o 
  -7  -5   2       78.48       77.50     22.74 o 
  -6  -5   2       76.12       73.61     31.05 o 
  -5  -5   2       48.97       44.43     12.19 o 
  -4  -5   2      206.84      199.44     14.56 o 
  -3  -5   2       96.78       83.58     23.89 o 
  -2  -5   2      261.05      242.99     29.99 o 
  -1  -5   2       45.08       46.38     21.58 o 
   0  -5   2      237.01      241.61     18.17 o 
   1  -5   2       60.04       59.43     27.75 o 
   2  -5   2       24.65       22.72     21.81 o 
   3  -5   2      303.39      317.65     46.99 o 
   4  -5   2      138.14      120.35     30.12 o 
   5  -5   2       10.09       10.12     11.67 o 
   6  -5   2       13.55       11.55     11.38 o 
   7  -5   2        2.92        1.27      6.02 o 
   8  -5   2        0.56        0.24      4.46 o 
  -9  -4   2        6.41        7.62      9.26 o 
  -8  -4   2      171.65      180.47     23.35 o 
  -7  -4   2       64.95       60.71      9.54 o 
  -6  -4   2      206.78      212.20     18.14 o 
  -5  -4   2      268.06      247.40     19.65 o 
  -4  -4   2      682.42      698.21     42.63 o 
  -3  -4   2      987.66     1081.89     97.16 o 
  -2  -4   2      106.00      101.83     25.91 o 
  -1  -4   2      584.80      594.60     32.69 o 
   0  -4   2      297.51      298.99     19.04 o 
   1  -4   2      264.62      277.19     17.34 o 
   2  -4   2      175.24      199.17     24.30 o 
   3  -4   2      201.62      193.82     10.95 o 
   4  -4   2      177.26      190.81     12.02 o 
   5  -4   2       43.19       45.74      7.00 o 
   6  -4   2        6.76        5.87      6.40 o 
   7  -4   2        0.07        0.63      3.05 o 
   8  -4   2       55.02       55.03     10.63 o 
   9  -4   2       29.09       22.74     25.30 o 
 -10  -3   2       50.55       52.74     13.77 o 
  -9  -3   2      109.03      127.02     15.91 o 
  -8  -3   2       56.11       52.13     12.40 o 
  -7  -3   2      415.39      401.96     26.45 o 
  -6  -3   2      507.65      512.39     26.81 o 
  -5  -3   2      224.98      204.53     15.59 o 
  -4  -3   2      147.06      136.49     10.56 o 
  -3  -3   2      280.97      301.42     14.27 o 
  -2  -3   2      204.66      201.91     14.70 o 
  -1  -3   2      365.40      399.66     17.87 o 
   0  -3   2      751.72      775.43     28.22 o 
   1  -3   2      359.84      382.49     17.71 o 
   2  -3   2      205.48      193.71      8.42 o 
   3  -3   2      196.75      190.18     11.18 o 
   4  -3   2       70.35       72.54      7.17 o 
   5  -3   2       38.38       35.53      8.51 o 
   6  -3   2       12.39       10.78      8.86 o 
   7  -3   2       15.90       12.88     11.59 o 
   8  -3   2       16.35       16.93      9.14 o 
   9  -3   2       21.76       16.37     10.06 o 
  10  -3   2        3.24        3.51      4.56 o 
 -10  -2   2      200.16      223.95     30.51 o 
  -9  -2   2       14.99       15.22      7.26 o 
  -8  -2   2      229.69      241.56     21.75 o 
  -7  -2   2       93.97       94.92     11.11 o 
  -6  -2   2      400.26      420.87     27.54 o 
  -5  -2   2       94.10       83.64      9.40 o 
  -4  -2   2      398.65      383.02     16.94 o 
  -3  -2   2      686.53      647.66     18.76 o 
  -2  -2   2      366.48      358.20     11.71 o 
  -1  -2   2      408.21      375.87      9.76 o 
   0  -2   2     1776.74     1820.07    193.24 o 
   1  -2   2      140.23      120.86      4.11 o 
   2  -2   2       97.99       90.15      4.27 o 
   3  -2   2      307.26      313.77     10.50 o 
   4  -2   2      412.85      439.36     13.49 o 
   5  -2   2       33.52       36.19      3.13 o 
   6  -2   2      210.20      188.43     10.04 o 
   7  -2   2      107.01       90.06     10.43 o 
   8  -2   2       51.37       43.54     11.22 o 
   9  -2   2        2.20        3.30      4.54 o 
  10  -2   2        6.89        4.58     10.53 o 
 -11  -1   2       64.41       70.49     16.87 o 
 -10  -1   2       97.40      100.75     12.97 o 
  -9  -1   2      373.94      380.95     27.34 o 
  -8  -1   2       55.86       56.21     11.05 o 
  -7  -1   2     1021.26     1058.34     43.46 o 
  -6  -1   2      417.80      415.63     17.82 o 
  -5  -1   2      587.49      529.05     21.83 o 
  -4  -1   2     1729.34     1690.80     93.53 o 
  -3  -1   2       43.44       43.95      3.04 o 
  -2  -1   2     2079.09     2104.98     36.00 o 
  -1  -1   2      924.60     1010.74     20.73 o 
   0  -1   2     3437.10     3818.83     31.85 o 
   1  -1   2      671.22      708.29     33.96 o 
   2  -1   2      546.53      533.89      8.76 o 
   3  -1   2      571.89      588.05     21.86 o 
   4  -1   2      463.57      536.43     22.79 o 
   5  -1   2        0.84        0.63      0.77 o 
   6  -1   2       39.00       50.54      3.83 o 
   7  -1   2        7.84        8.14      4.52 o 
   8  -1   2      139.98      150.03     18.27 o 
   9  -1   2       50.63       51.06      8.61 o 
  10  -1   2        2.86        2.86      3.07 o 
 -11   0   2       75.19       76.71     12.87 o 
 -10   0   2      166.19      194.03     21.19 o 
  -9   0   2       49.14       48.61     12.36 o 
  -8   0   2      259.66      268.41     23.23 o 
  -7   0   2      117.79      124.36      7.25 o 
  -6   0   2      735.83      696.04     19.25 o 
  -5   0   2     1199.02     1176.48     48.65 o 
  -4   0   2        3.27        1.85      1.07 o 
  -3   0   2      373.88      280.75      5.10 o 
  -2   0   2     2241.46     2546.72    102.76 o 
  -1   0   2      386.60      431.92     13.56 o 
   0   0   2     1135.43     1225.69      4.87 o 
   1   0   2       91.53       96.06      2.39 o 
   2   0   2     1066.37     1327.79     20.55 o 
   3   0   2      379.58      398.46     33.98 o 
   4   0   2       55.06       80.92      4.11 o 
   5   0   2       48.58       47.54      3.32 o 
   6   0   2       10.76       13.34      3.82 o 
   7   0   2        2.79        3.48      2.33 o 
   8   0   2      110.00      106.41     10.64 o 
   9   0   2       34.65       42.97     12.35 o 
  10   0   2        5.76        5.00      7.69 o 
 -11   1   2       66.11       77.41     16.87 o 
 -10   1   2       95.05       99.58     14.54 o 
  -9   1   2      373.82      393.44     36.21 o 
  -8   1   2       56.88       56.03      7.12 o 
  -7   1   2     1033.81     1031.95     54.40 o 
  -6   1   2      426.31      431.56     21.68 o 
  -5   1   2      586.80      527.62     22.87 o 
  -4   1   2     1720.60     1901.06     70.88 o 
  -3   1   2       42.05       44.43      2.52 o 
  -2   1   2     2042.63     2057.46     68.18 o 
  -1   1   2      923.59      991.12      8.43 o 
   0   1   2     3479.99     3910.31     80.41 o 
   1   1   2      659.78      717.32      9.25 o 
   2   1   2      547.53      533.49     18.79 o 
   3   1   2      557.80      556.82     19.04 o 
   4   1   2      462.86      520.95     15.41 o 
   5   1   2        0.69        0.91      0.80 o 
   6   1   2       38.39       42.41      5.95 o 
   7   1   2        7.84        9.28      4.71 o 
   8   1   2      139.89      127.97     10.47 o 
   9   1   2       50.70       47.79      7.53 o 
  10   1   2        2.86        2.86      3.89 o 
 -10   2   2      196.42      208.58     20.66 o 
  -9   2   2       15.08       13.80     11.78 o 
  -8   2   2      239.53      249.14     20.38 o 
  -7   2   2       91.52       88.99      8.83 o 
  -6   2   2      406.48      406.94     23.28 o 
  -5   2   2       96.84       84.07      6.54 o 
  -4   2   2      396.93      407.32     38.65 o 
  -3   2   2      672.63      646.29     14.72 o 
  -2   2   2      365.29      341.12      7.40 o 
  -1   2   2      410.41      363.59      5.73 o 
   0   2   2     1796.00     2040.07     45.87 o 
   1   2   2      142.78      123.85      4.36 o 
   2   2   2       95.74       84.11      5.27 o 
   3   2   2      309.49      308.85     11.60 o 
   4   2   2      406.42      428.87     16.23 o 
   5   2   2       33.04       33.18      4.51 o 
   6   2   2      210.00      214.60      9.44 o 
   7   2   2      107.00       98.28      7.57 o 
   8   2   2       51.31       51.12     10.79 o 
   9   2   2        1.95        3.09      4.46 o 
  10   2   2        6.96        5.78      7.53 o 
 -10   3   2       51.19       49.06      8.89 o 
  -9   3   2      110.91      134.78     20.62 o 
  -8   3   2       55.94       51.99      7.15 o 
  -7   3   2      424.88      423.28     27.20 o 
  -6   3   2      509.58      482.48     21.75 o 
  -5   3   2      226.67      235.88     21.12 o 
  -4   3   2      140.67      126.63      4.04 o 
  -3   3   2      276.93      287.70     11.62 o 
  -2   3   2      202.10      188.25      6.59 o 
  -1   3   2      373.69      398.26     13.63 o 
   0   3   2      751.17      745.00     24.01 o 
   1   3   2      368.92      384.40     20.10 o 
   2   3   2      204.67      188.69     10.19 o 
   3   3   2      189.37      188.74      8.10 o 
   4   3   2       68.69       71.08      5.02 o 
   5   3   2       38.14       35.62      3.82 o 
   6   3   2       13.08       11.69      2.45 o 
   7   3   2       16.19       14.53     12.05 o 
   8   3   2       16.48       17.59     14.14 o 
   9   3   2       21.28       14.69     14.53 o 
  10   3   2        3.08        3.30      3.56 o 
  -9   4   2        6.49        7.58      6.95 o 
  -8   4   2      170.06      179.82     20.70 o 
  -7   4   2       66.43       65.05     19.53 o 
  -6   4   2      209.92      242.63     28.17 o 
  -5   4   2      271.41      252.63     12.18 o 
  -4   4   2      676.18      598.55     40.46 o 
  -3   4   2      977.28      876.22     77.39 o 
  -2   4   2      107.47      107.87      6.00 o 
  -1   4   2      581.37      564.86     15.01 o 
   0   4   2      297.29      283.01     14.39 o 
   1   4   2      259.67      234.52     22.26 o 
   2   4   2      174.02      176.52     15.54 o 
   3   4   2      200.46      211.02     12.65 o 
   4   4   2      172.05      169.95      8.76 o 
   5   4   2       42.30       41.27      4.89 o 
   6   4   2        6.53        8.88      6.94 o 
   7   4   2        0.08        1.30      2.58 o 
   8   4   2       55.48       59.30      9.53 o 
   9   4   2       29.38       22.09     19.25 o 
  -8   5   2        3.47        2.55      4.22 o 
  -7   5   2       78.04       78.75      9.21 o 
  -6   5   2       75.66       76.19     10.89 o 
  -5   5   2       50.72       50.49      7.63 o 
  -4   5   2      214.36      220.97     13.12 o 
  -3   5   2       98.70       95.27      8.65 o 
  -2   5   2      270.13      262.57     15.56 o 
  -1   5   2       43.28       36.12      4.91 o 
   0   5   2      236.78      218.02     11.97 o 
   1   5   2       59.00       55.07      9.64 o 
   2   5   2       25.79       19.33      3.92 o 
   3   5   2      303.27      321.19     17.21 o 
   4   5   2      135.32      126.50      9.74 o 
   5   5   2       10.00        8.24      2.97 o 
   6   5   2       13.15       10.89      9.49 o 
   7   5   2        2.73        1.86      2.83 o 
   8   5   2        0.53        1.96      3.11 o 
  -7   6   2       23.04       19.29     27.07 o 
  -6   6   2       84.06      120.14     18.24 o 
  -5   6   2       55.93       57.76     11.32 o 
  -4   6   2       33.06       31.55     30.55 o 
  -3   6   2       55.99       67.98      7.80 o 
  -2   6   2        9.81       13.11     16.63 o 
  -1   6   2      192.25      189.47     24.09 o 
   0   6   2       62.23       49.88     10.20 o 
   1   6   2       54.47       62.39     11.18 o 
   2   6   2       45.22       50.25      6.02 o 
   3   6   2       22.43       21.78      6.69 o 
   4   6   2      196.21      196.24     17.20 o 
   5   6   2       17.55       15.81     15.48 o 
   6   6   2       59.61       66.42     10.89 o 
  -5   7   2       17.52       23.75     28.84 o 
  -4   7   2       71.50       71.52     11.24 o 
  -3   7   2       11.32       11.61     15.07 o 
  -2   7   2       63.32       76.21      9.04 o 
  -1   7   2       40.44       39.89     19.01 o 
   0   7   2       86.52      102.04     14.66 o 
   1   7   2       94.47       88.66     13.55 o 
   2   7   2       60.58       71.47     10.45 o 
   3   7   2       50.65       58.39      8.47 o 
   4   7   2       77.76       96.20     22.21 o 
  -5  -7   3       48.13       39.24     17.00 o 
  -4  -7   3       16.50       11.78     22.92 o 
  -3  -7   3       80.76       81.87     22.09 o 
  -2  -7   3       87.68       83.47     26.29 o 
  -1  -7   3       11.33        8.91     10.77 o 
   0  -7   3       88.08      103.25     41.80 o 
   1  -7   3       32.00       25.03     29.92 o 
   2  -7   3      102.78       99.47     39.49 o 
   3  -7   3       50.84       49.90     23.81 o 
   4  -7   3       39.52       30.45     46.08 o 
  -7  -6   3       11.33        9.10     16.48 o 
  -6  -6   3       27.28       18.02     42.44 o 
  -5  -6   3       12.04       11.53     17.66 o 
  -4  -6   3       62.37       65.51     26.59 o 
  -3  -6   3      138.44      129.29     34.82 o 
  -2  -6   3       33.20       34.08     27.48 o 
  -1  -6   3        7.87        8.20      8.74 o 
   0  -6   3       31.07       31.14     17.36 o 
   1  -6   3      188.97      187.04     25.23 o 
   2  -6   3       62.82       65.33     25.37 o 
   3  -6   3       89.12       91.66     39.42 o 
   4  -6   3      294.62      335.06     56.02 o 
   5  -6   3       41.71       33.19     39.91 o 
   6  -6   3       76.43       66.54     35.31 o 
  -8  -5   3       11.75       12.03     17.88 o 
  -7  -5   3       61.66       62.20     19.09 o 
  -6  -5   3        0.51        0.72      3.17 o 
  -5  -5   3      132.54      126.15     12.46 o 
  -4  -5   3        1.37        0.33      1.77 o 
  -3  -5   3      855.93      871.18     97.33 o 
  -2  -5   3      205.36      195.50     22.72 o 
  -1  -5   3       31.12       26.82     15.37 o 
   0  -5   3      584.86      576.60     39.24 o 
   1  -5   3      111.20      119.63     24.27 o 
   2  -5   3      644.48      647.32     49.28 o 
   3  -5   3      214.53      239.18     29.33 o 
   4  -5   3      293.95      271.30     41.99 o 
   5  -5   3      612.28      615.52     57.75 o 
   6  -5   3       24.80       21.61     17.33 o 
   7  -5   3       88.44      105.87     25.79 o 
   8  -5   3       72.55       72.54     36.94 o 
  -9  -4   3       36.97       38.14     11.29 o 
  -8  -4   3       18.60       21.13      7.38 o 
  -7  -4   3       16.99       12.93      5.24 o 
  -6  -4   3      230.58      232.65     19.81 o 
  -5  -4   3       72.40       71.44      9.25 o 
  -4  -4   3      804.17      797.64     35.79 o 
  -3  -4   3      475.25      477.99     26.60 o 
  -2  -4   3      545.13      601.12     34.76 o 
  -1  -4   3      790.68      797.28     29.91 o 
   0  -4   3       76.01       78.17     19.51 o 
   1  -4   3      969.63      980.20     33.98 o 
   2  -4   3      357.03      337.39     29.66 o 
   3  -4   3      973.82      965.05     31.83 o 
   4  -4   3      802.49      852.53     48.91 o 
   5  -4   3       16.34       16.17      7.93 o 
   6  -4   3      114.82      118.00     13.97 o 
   7  -4   3       82.79       78.10     12.03 o 
   8  -4   3       32.86       31.53     26.63 o 
   9  -4   3       17.89       16.06     15.76 o 
 -10  -3   3       55.16       51.91     13.29 o 
  -9  -3   3       55.24       63.34     12.13 o 
  -8  -3   3       76.64       77.98     13.28 o 
  -7  -3   3        9.71        9.08      6.52 o 
  -6  -3   3      211.22      209.30     15.11 o 
  -5  -3   3      343.07      358.50     25.90 o 
  -4  -3   3       74.47       65.66      9.22 o 
  -3  -3   3      129.15      130.46      9.27 o 
  -2  -3   3      459.73      440.08     14.26 o 
  -1  -3   3       69.99       96.69      5.42 o 
   0  -3   3      326.62      297.94     11.72 o 
   1  -3   3      133.37      106.53      7.27 o 
   2  -3   3      510.78      491.80     16.65 o 
   3  -3   3      391.86      400.33     36.63 o 
   4  -3   3      107.63      108.00      8.08 o 
   5  -3   3      375.06      373.37     21.97 o 
   6  -3   3       26.90       26.54      6.87 o 
   7  -3   3      207.38      210.75     21.98 o 
   8  -3   3       18.37       22.31      8.07 o 
   9  -3   3        0.99        2.63      5.17 o 
 -10  -2   3        7.85        5.51      8.62 o 
  -9  -2   3      159.41      165.42     17.73 o 
  -8  -2   3       52.81       49.89      8.78 o 
  -7  -2   3      240.17      259.50     20.52 o 
  -6  -2   3      241.59      238.66     18.42 o 
  -5  -2   3      196.91      189.13     13.75 o 
  -4  -2   3      124.48      107.27      8.19 o 
  -3  -2   3      886.56      921.44     29.62 o 
  -2  -2   3      153.37      166.91      5.80 o 
  -1  -2   3      547.56      450.10     10.34 o 
   0  -2   3       14.16       14.97      1.50 o 
   1  -2   3      465.48      415.21     15.38 o 
   2  -2   3      317.80      325.69      9.00 o 
   3  -2   3      559.49      557.14     23.30 o 
   4  -2   3      227.64      229.23     16.88 o 
   5  -2   3       14.85       14.57      2.44 o 
   6  -2   3      464.92      411.63     18.96 o 
   7  -2   3       46.24       45.52      8.09 o 
   8  -2   3      178.37      162.27     14.85 o 
   9  -2   3       45.35       45.16     11.29 o 
  10  -2   3       51.62       47.14      9.21 o 
 -11  -1   3       16.24        8.27     10.94 o 
 -10  -1   3       30.93       28.73      9.84 o 
  -9  -1   3       33.40       35.43     13.29 o 
  -8  -1   3      174.93      170.66     15.59 o 
  -7  -1   3      286.69      281.28     17.23 o 
  -6  -1   3        7.75       12.60      8.65 o 
  -5  -1   3      443.68      412.49     22.25 o 
  -4  -1   3     1196.76     1240.31     53.84 o 
  -3  -1   3     1418.17     1548.49     46.67 o 
  -2  -1   3     2288.19     2360.10     28.31 o 
  -1  -1   3      412.93      449.11      6.80 o 
   0  -1   3     5262.75     5328.55    145.34 o 
   1  -1   3     3917.81     4037.22    136.55 o 
   2  -1   3      570.61      516.61     10.64 o 
   3  -1   3      337.87      353.66      9.59 o 
   4  -1   3      278.16      297.03      9.65 o 
   5  -1   3      244.01      219.02      9.74 o 
   6  -1   3       94.20      108.49      9.22 o 
   7  -1   3      758.83      805.68     37.56 o 
   8  -1   3      137.81      138.59     11.87 o 
   9  -1   3      127.23      124.46     15.98 o 
  10  -1   3       14.73       14.73     16.10 o 
 -11   0   3       53.12       45.07     12.08 o 
 -10   0   3       25.82       28.46     27.73 o 
  -9   0   3       54.20       56.63      9.10 o 
  -8   0   3      158.14      166.04      9.64 o 
  -7   0   3       22.80       21.00      2.26 o 
  -6   0   3     1011.94     1026.61     38.08 o 
  -5   0   3      497.96      482.31     15.47 o 
  -4   0   3     1128.87     1310.34     58.98 o 
  -3   0   3     1992.92     1986.13     81.21 o 
  -2   0   3        2.87        1.82      0.68 o 
  -1   0   3     2243.92     2392.45     16.40 o 
   0   0   3       90.81       91.95      1.79 o 
   2   0   3       31.93       19.15      1.58 o 
   3   0   3      167.90      128.25      4.43 o 
   4   0   3      412.38      395.62     10.54 o 
   5   0   3        3.08        6.76      4.76 o 
   6   0   3      628.26      638.38     63.57 o 
   7   0   3        4.05        3.02      2.22 o 
   8   0   3      265.26      258.67     17.14 o 
   9   0   3       31.12       34.14     12.16 o 
  10   0   3        3.37        3.98      5.53 o 
 -11   1   3       16.56        9.22     14.45 o 
 -10   1   3       31.18       29.88     12.18 o 
  -9   1   3       34.20       32.31      4.98 o 
  -8   1   3      171.71      158.61      9.64 o 
  -7   1   3      280.47      299.74     20.38 o 
  -6   1   3        8.01       13.06      7.19 o 
  -5   1   3      433.67      451.14     16.85 o 
  -4   1   3     1215.92     1269.38     41.12 o 
  -3   1   3     1391.50     1553.78     32.93 o 
  -2   1   3     2278.82     2268.49     59.92 o 
  -1   1   3      408.51      434.49      6.46 o 
   0   1   3     5218.48     5512.24     86.55 o 
   1   1   3     3899.78     3991.92    241.69 o 
   2   1   3      550.39      483.76     11.72 o 
   3   1   3      322.34      309.18      8.65 o 
   4   1   3      268.30      278.03     13.73 o 
   5   1   3      237.15      207.73      8.53 o 
   6   1   3       92.96       97.00      6.49 o 
   7   1   3      752.31      729.69     26.94 o 
   8   1   3      136.13      141.20     13.85 o 
   9   1   3      125.20      127.84     21.77 o 
  10   1   3       13.75       12.38     16.05 o 
 -10   2   3        7.89        5.53      8.51 o 
  -9   2   3      159.53      155.35     19.89 o 
  -8   2   3       53.78       52.42      9.84 o 
  -7   2   3      240.94      236.95     16.80 o 
  -6   2   3      240.36      254.94     15.99 o 
  -5   2   3      196.76      189.60     13.61 o 
  -4   2   3      125.72      101.60      6.70 o 
  -3   2   3      918.33      978.40     21.33 o 
  -2   2   3      159.72      167.09      4.56 o 
  -1   2   3      556.33      445.69      8.95 o 
   0   2   3       13.49       15.19      1.58 o 
   1   2   3      446.83      397.05      9.52 o 
   2   2   3      312.55      305.70     10.23 o 
   3   2   3      546.63      556.54     20.11 o 
   4   2   3      219.84      230.29     10.50 o 
   5   2   3       15.66       14.53      2.91 o 
   6   2   3      463.87      457.51     17.25 o 
   7   2   3       45.27       44.94      4.58 o 
   8   2   3      179.22      164.45     19.58 o 
   9   2   3       41.81       43.75      7.40 o 
  10   2   3       52.69       51.18      9.58 o 
 -10   3   3       55.97       45.39      8.78 o 
  -9   3   3       56.02       59.52      8.92 o 
  -8   3   3       79.03       79.51     11.08 o 
  -7   3   3        7.75        6.96      7.30 o 
  -6   3   3      212.27      214.59     13.28 o 
  -5   3   3      348.38      376.06     39.95 o 
  -4   3   3       78.04       68.42      3.77 o 
  -3   3   3      126.11      123.28      5.45 o 
  -2   3   3      473.22      437.56     10.71 o 
  -1   3   3       69.93       90.11      3.80 o 
   0   3   3      329.32      303.91     10.50 o 
   1   3   3      133.69      103.42     17.07 o 
   2   3   3      503.09      476.75     18.22 o 
   3   3   3      399.97      357.86     20.45 o 
   4   3   3      104.11      103.37      8.25 o 
   5   3   3      386.74      415.24     24.31 o 
   6   3   3       27.36       27.79      6.80 o 
   7   3   3      212.78      216.61     17.94 o 
   8   3   3       19.08       24.56     12.45 o 
   9   3   3        1.28        2.73      4.18 o 
  -9   4   3       37.34       40.82      9.41 o 
  -8   4   3       18.95       20.78     12.55 o 
  -7   4   3       16.57       12.32     12.10 o 
  -6   4   3      233.99      263.70     25.36 o 
  -5   4   3       72.74       71.57      4.33 o 
  -4   4   3      810.45      741.29     18.33 o 
  -3   4   3      481.68      484.14     25.56 o 
  -2   4   3      538.38      551.11     15.59 o 
  -1   4   3      797.53      743.99     29.45 o 
   0   4   3       75.37       75.21      6.27 o 
   1   4   3      971.25     1042.64     40.11 o 
   2   4   3      357.09      367.29     21.56 o 
   3   4   3      973.58      955.35     89.24 o 
   4   4   3      797.94      823.13     30.17 o 
   5   4   3       15.70       16.59      4.55 o 
   6   4   3      113.94      139.59     16.55 o 
   7   4   3       80.71       83.41     13.95 o 
   8   4   3       33.28       36.81      8.24 o 
   9   4   3       17.01       19.00     15.32 o 
  -8   5   3       11.92        9.63     12.42 o 
  -7   5   3       62.64       62.02     10.98 o 
  -6   5   3        0.51        0.94      2.54 o 
  -5   5   3      130.14      133.55     11.33 o 
  -4   5   3        1.87        0.51      1.59 o 
  -3   5   3      851.93      869.18     48.45 o 
  -2   5   3      207.81      197.51      9.97 o 
  -1   5   3       30.45       22.13      6.42 o 
   0   5   3      581.09      515.00     29.43 o 
   1   5   3      112.81      116.62     12.81 o 
   2   5   3      641.39      671.80     31.21 o 
   3   5   3      210.74      226.32     14.26 o 
   4   5   3      295.25      292.50     18.52 o 
   5   5   3      605.17      611.69     28.82 o 
   6   5   3       25.05       25.80     16.52 o 
   7   5   3       86.48      106.59     16.55 o 
   8   5   3       71.74       76.86     16.91 o 
  -7   6   3       11.56        8.69     10.17 o 
  -6   6   3       26.66       33.64      9.32 o 
  -5   6   3       12.04       10.69     12.55 o 
  -4   6   3       59.71       58.97      8.59 o 
  -3   6   3      131.78      130.29     13.36 o 
  -2   6   3       35.86       34.40      6.60 o 
  -1   6   3        6.56        8.70     12.00 o 
   0   6   3       31.61       33.98     28.62 o 
   1   6   3      188.59      203.15     13.89 o 
   2   6   3       59.66       58.85      6.24 o 
   3   6   3       89.42      102.78      8.96 o 
   4   6   3      293.92      301.34     35.55 o 
   5   6   3       41.81       37.60      9.45 o 
   6   6   3       77.22       84.05     15.06 o 
  -5   7   3       47.91       55.17     12.01 o 
  -4   7   3       15.95       14.72     19.23 o 
  -3   7   3       80.73       92.11     11.78 o 
  -2   7   3       85.65       85.43     11.99 o 
  -1   7   3       10.91        9.37     13.31 o 
   0   7   3       88.35      119.30     18.73 o 
   1   7   3       32.76       32.38      8.71 o 
   2   7   3      103.48      118.87     12.72 o 
   3   7   3       53.54       56.20      8.61 o 
   4   7   3       38.35       47.23     23.51 o 
  -4  -7   4       55.40       68.15     23.53 o 
  -3  -7   4        0.60        1.85      9.80 o 
  -2  -7   4       24.82       24.61     13.08 o 
  -1  -7   4        5.21        4.28      8.34 o 
   0  -7   4        6.73        3.14      6.78 o 
   1  -7   4        3.04        4.26      7.92 o 
   2  -7   4       18.77       20.26     35.61 o 
   3  -7   4       50.80       50.72     20.36 o 
   4  -7   4       91.29       92.93     33.59 o 
  -7  -6   4       15.80       16.05     30.83 o 
  -6  -6   4       13.51       10.87     23.68 o 
  -5  -6   4        6.69       10.63     20.70 o 
  -4  -6   4       40.35       37.53     18.17 o 
  -3  -6   4       69.21       55.96     17.91 o 
  -2  -6   4       18.05       20.46     28.56 o 
  -1  -6   4       30.79       26.31     16.92 o 
   0  -6   4       14.45       16.95     11.74 o 
   1  -6   4       39.70       35.42     37.29 o 
   2  -6   4       35.63       45.88     39.45 o 
   3  -6   4       15.50       16.95     23.11 o 
   4  -6   4        1.45        3.67      7.90 o 
   5  -6   4        9.65        9.62     13.99 o 
   6  -6   4       65.90       54.15     31.72 o 
  -8  -5   4       54.66       51.64     62.42 o 
  -7  -5   4       62.30       57.39     13.22 o 
  -6  -5   4       61.41       56.56      8.76 o 
  -5  -5   4       98.47       94.95     15.12 o 
  -4  -5   4        4.42        2.34      4.37 o 
  -3  -5   4      151.72      146.05     46.24 o 
  -2  -5   4      216.05      200.60     24.66 o 
  -1  -5   4      181.05      181.26     17.69 o 
   0  -5   4        9.26        5.14      4.75 o 
   1  -5   4       30.37       33.28     25.33 o 
   2  -5   4      249.87      236.73     28.16 o 
   3  -5   4       21.78       22.26     23.36 o 
   4  -5   4      128.99      106.69     37.86 o 
   5  -5   4      144.64      150.04     49.17 o 
   6  -5   4       61.42       65.68     35.80 o 
   7  -5   4      221.56      234.21     33.61 o 
  -9  -4   4      135.90      140.58     21.40 o 
  -8  -4   4       26.37       28.85      8.80 o 
  -7  -4   4        3.30        4.03      4.66 o 
  -6  -4   4       90.31       75.53     12.07 o 
  -5  -4   4       17.62       19.13      5.90 o 
  -4  -4   4      288.33      279.12     20.39 o 
  -3  -4   4      110.98      108.41      8.22 o 
  -2  -4   4       28.35       33.91     25.23 o 
  -1  -4   4       20.54       19.45     10.47 o 
   0  -4   4       98.14       99.62     12.45 o 
   1  -4   4      364.57      336.93     22.93 o 
   2  -4   4        1.77        2.60      4.08 o 
   3  -4   4      139.48      129.67      8.07 o 
   4  -4   4       35.04       31.80      5.61 o 
   5  -4   4      124.05      115.70     12.29 o 
   6  -4   4       44.43       49.74      7.66 o 
   7  -4   4        3.75        2.83      4.97 o 
   8  -4   4      182.36      165.10     39.75 o 
 -10  -3   4       74.87       81.50     13.75 o 
  -9  -3   4       16.29       11.04     16.16 o 
  -8  -3   4       45.28       40.58     10.96 o 
  -7  -3   4       60.80       53.50     10.22 o 
  -6  -3   4       95.39       91.68     11.24 o 
  -5  -3   4       12.10       12.96      9.54 o 
  -4  -3   4      148.44      149.35     14.29 o 
  -3  -3   4       87.59       85.28      5.72 o 
  -2  -3   4      278.85      292.76     14.59 o 
  -1  -3   4      162.21      173.17      6.49 o 
   0  -3   4      185.43      207.88     11.92 o 
   1  -3   4       78.78       81.14     10.09 o 
   2  -3   4      196.82      198.54      7.07 o 
   3  -3   4       22.48       26.56      3.88 o 
   4  -3   4      268.46      259.35     18.14 o 
   5  -3   4      150.78      152.27     10.77 o 
   6  -3   4       46.49       44.68      6.30 o 
   7  -3   4      166.83      173.03     16.66 o 
   8  -3   4        8.49        6.25     10.70 o 
   9  -3   4       44.08       52.39      9.63 o 
 -10  -2   4       58.33       58.60     13.43 o 
  -9  -2   4       20.27       18.81     18.45 o 
  -8  -2   4       11.69       14.59     15.10 o 
  -7  -2   4       25.86       24.97     14.11 o 
  -6  -2   4      132.95      129.65     15.27 o 
  -5  -2   4       30.18       27.69      6.26 o 
  -4  -2   4      113.88      120.11      9.26 o 
  -3  -2   4      264.00      305.31     10.97 o 
  -2  -2   4       78.58       81.63      4.12 o 
  -1  -2   4       18.15       15.86      1.87 o 
   0  -2   4       10.88       10.07      1.51 o 
   1  -2   4       35.33       36.72      3.92 o 
   2  -2   4      793.43      789.41     45.11 o 
   3  -2   4      115.28      115.45      6.43 o 
   4  -2   4       83.36       72.72      6.99 o 
   5  -2   4       53.59       52.33      6.67 o 
   6  -2   4      117.26      122.08      9.60 o 
   7  -2   4       59.60       49.84      9.51 o 
   8  -2   4      398.09      403.19     30.63 o 
   9  -2   4       23.81       20.48      8.81 o 
  10  -2   4      103.83      102.34     19.36 o 
 -11  -1   4        2.67        1.64      4.37 o 
 -10  -1   4       91.06       90.18     13.71 o 
  -9  -1   4      101.81       95.69     15.09 o 
  -8  -1   4        7.99        6.67      6.77 o 
  -7  -1   4      329.64      327.99     24.58 o 
  -6  -1   4      130.95      143.42     14.64 o 
  -5  -1   4       54.18       52.49      3.53 o 
  -4  -1   4      186.92      194.79      7.70 o 
  -3  -1   4      708.54      751.32     17.76 o 
  -2  -1   4      602.86      625.71     11.00 o 
  -1  -1   4      219.48      257.59      4.79 o 
   0  -1   4     1699.24     2000.60     27.83 o 
   1  -1   4      150.02      143.80      4.22 o 
   2  -1   4      146.97      154.72      5.49 o 
   3  -1   4      229.97      231.98     11.73 o 
   4  -1   4      384.58      425.98     15.19 o 
   5  -1   4       83.17       81.37      8.22 o 
   6  -1   4       79.69       82.50      7.83 o 
   7  -1   4       80.51       93.35      9.16 o 
   8  -1   4       40.01       34.56      6.69 o 
   9  -1   4      106.46      107.98     15.49 o 
  10  -1   4        4.55        5.75      5.75 o 
 -11   0   4      104.44      117.67     22.58 o 
 -10   0   4        2.06        1.86      4.02 o 
  -9   0   4       29.40       29.50     22.36 o 
  -8   0   4      119.04      114.49      8.60 o 
  -7   0   4      652.38      579.00     45.61 o 
  -6   0   4      870.57      860.39     50.00 o 
  -5   0   4      107.99      114.78      5.65 o 
  -4   0   4        1.36        1.14      0.98 o 
  -3   0   4      278.44      272.60      5.87 o 
  -2   0   4      544.01      556.66      6.83 o 
  -1   0   4       10.18       10.36      0.80 o 
   0   0   4      808.46      888.14     34.29 o 
   1   0   4        2.35       18.31      7.77 o 
   2   0   4      124.80      111.79      4.05 o 
   3   0   4      380.16      391.54     11.72 o 
   4   0   4      679.76      684.58     26.77 o 
   5   0   4       38.30       33.01      4.65 o 
   6   0   4      115.01      114.96      9.09 o 
   7   0   4       80.47       79.73      8.18 o 
   8   0   4       22.77       22.84      6.05 o 
   9   0   4       27.03       27.59      6.66 o 
  10   0   4       26.37       29.32     24.98 o 
 -11   1   4        2.61        1.64      3.75 o 
 -10   1   4       86.71       95.83     12.68 o 
  -9   1   4      102.19      105.07     17.55 o 
  -8   1   4        8.08        5.68      4.30 o 
  -7   1   4      324.61      312.75     12.68 o 
  -6   1   4      132.40      143.61      8.36 o 
  -5   1   4       51.06       51.22      4.48 o 
  -4   1   4      186.85      194.24      7.28 o 
  -3   1   4      705.62      827.04     16.00 o 
  -2   1   4      602.85      642.17     14.91 o 
  -1   1   4      217.72      246.27      3.56 o 
   0   1   4     1700.24     2085.83     75.22 o 
   1   1   4      149.41      149.09      4.40 o 
   2   1   4      152.48      158.10      5.58 o 
   3   1   4      228.75      222.85     10.42 o 
   4   1   4      378.70      398.17     17.82 o 
   5   1   4       83.05       78.75      5.52 o 
   6   1   4       81.11       77.46      6.82 o 
   7   1   4       75.11       75.48      6.20 o 
   8   1   4       39.44       33.88      5.07 o 
   9   1   4      104.29      105.38     16.70 o 
  10   1   4        4.11        5.38      8.83 o 
 -10   2   4       59.43       56.25     15.59 o 
  -9   2   4       19.98       19.12     12.26 o 
  -8   2   4       12.41       14.00      4.09 o 
  -7   2   4       24.22       20.70      9.67 o 
  -6   2   4      129.05      122.99      8.40 o 
  -5   2   4       30.53       27.01      3.49 o 
  -4   2   4      110.82      108.19      3.83 o 
  -3   2   4      262.80      293.86      7.48 o 
  -2   2   4       78.02       80.24      3.24 o 
  -1   2   4       18.37       15.42      1.39 o 
   0   2   4       10.88        9.98      1.79 o 
   1   2   4       35.22       32.47      2.86 o 
   2   2   4      796.62      863.48     24.81 o 
   3   2   4      110.79      107.88      7.39 o 
   4   2   4       85.03       79.73      6.26 o 
   5   2   4       52.91       51.86      5.33 o 
   6   2   4      112.57      115.25      8.76 o 
   7   2   4       60.47       52.19      7.49 o 
   8   2   4      402.30      434.32     31.82 o 
   9   2   4       24.48       23.15     21.64 o 
  10   2   4      104.83      111.04     21.11 o 
 -10   3   4       74.88       83.88      9.59 o 
  -9   3   4       17.42       12.84     11.51 o 
  -8   3   4       42.79       41.87      6.03 o 
  -7   3   4       62.67       57.64      5.64 o 
  -6   3   4       96.16       82.60      7.18 o 
  -5   3   4       11.69       10.60      4.52 o 
  -4   3   4      149.90      140.67      4.89 o 
  -3   3   4       87.15       84.67      4.39 o 
  -2   3   4      279.07      290.10      9.46 o 
  -1   3   4      165.17      169.32      5.88 o 
   0   3   4      184.40      179.50     19.29 o 
   1   3   4       79.14       75.53      6.15 o 
   2   3   4      193.15      203.68     10.44 o 
   3   3   4       22.87       25.27      3.78 o 
   4   3   4      262.88      268.29     16.18 o 
   5   3   4      147.85      157.94     10.67 o 
   6   3   4       48.59       49.60      4.55 o 
   7   3   4      167.73      173.45     18.58 o 
   8   3   4        8.39        8.60      7.12 o 
   9   3   4       43.34       52.84      9.06 o 
  -9   4   4      135.69      144.63     17.19 o 
  -8   4   4       26.06       30.40      5.78 o 
  -7   4   4        3.83        3.98      4.28 o 
  -6   4   4       91.35       72.62      6.71 o 
  -5   4   4       17.20       16.10      2.09 o 
  -4   4   4      288.59      257.26     11.34 o 
  -3   4   4      109.17      116.23      9.66 o 
  -2   4   4       27.33       23.45      4.26 o 
  -1   4   4       20.94       18.03      2.19 o 
   0   4   4       95.52      100.96     11.12 o 
   1   4   4      363.03      378.40     27.53 o 
   2   4   4        1.98        3.24      2.83 o 
   3   4   4      137.58      135.24      9.94 o 
   4   4   4       35.19       31.70      4.50 o 
   5   4   4      121.50      119.48      9.29 o 
   6   4   4       43.71       50.61      5.57 o 
   7   4   4        3.99        3.48      3.65 o 
   8   4   4      180.74      205.76     19.14 o 
  -8   5   4       53.94       61.25      7.51 o 
  -7   5   4       61.73       59.70      7.04 o 
  -6   5   4       60.43       60.47      7.91 o 
  -5   5   4       97.54       91.89      8.00 o 
  -4   5   4        3.90        2.03      2.06 o 
  -3   5   4      152.79      157.29     10.74 o 
  -2   5   4      212.96      199.57     10.07 o 
  -1   5   4      180.40      174.34     17.77 o 
   0   5   4        9.77        8.44      7.17 o 
   1   5   4       29.56       30.62     18.96 o 
   2   5   4      248.68      225.35     17.30 o 
   3   5   4       20.76       18.16     11.94 o 
   4   5   4      130.39      116.77      9.62 o 
   5   5   4      141.89      147.10     10.81 o 
   6   5   4       62.52       63.86      8.83 o 
   7   5   4      220.33      225.78     22.07 o 
  -7   6   4       15.75       18.07      6.12 o 
  -6   6   4       12.73       11.74     10.61 o 
  -5   6   4        7.11       11.03     10.65 o 
  -4   6   4       40.76       45.23      7.16 o 
  -3   6   4       67.73       61.69      9.51 o 
  -2   6   4       17.43       19.62      6.68 o 
  -1   6   4       30.42       29.62     22.58 o 
   0   6   4       15.05       20.17     15.62 o 
   1   6   4       40.73       32.50      9.06 o 
   2   6   4       36.04       39.63      5.41 o 
   3   6   4       16.18       18.54      6.05 o 
   4   6   4        1.18        1.50      2.10 o 
   5   6   4       10.33        8.61     10.57 o 
   6   6   4       68.49       65.96     13.98 o 
  -4   7   4       57.26       71.92     18.26 o 
  -3   7   4        0.52        1.48      3.43 o 
  -2   7   4       26.02       27.04      7.50 o 
  -1   7   4        5.17       10.26     20.79 o 
   0   7   4        6.42        4.72      4.60 o 
   1   7   4        3.04        3.51      4.62 o 
   2   7   4       18.18       19.97     10.73 o 
   3   7   4       51.22       64.02      9.33 o 
   4   7   4       90.37       81.81     24.37 o 
  -4  -7   5       22.35       21.15     34.00 o 
  -3  -7   5      197.97      205.80     51.34 o 
  -2  -7   5       14.74       10.72     20.21 o 
  -1  -7   5       45.67       57.80     16.76 o 
   0  -7   5       65.15       71.82     19.20 o 
   1  -7   5       12.96       13.10     23.23 o 
   2  -7   5      114.88       98.40     44.90 o 
   3  -7   5        6.60        7.08      7.78 o 
  -6  -6   5       44.99       37.40     18.25 o 
  -5  -6   5       56.06       61.20     42.92 o 
  -4  -6   5      102.28      107.52     50.31 o 
  -3  -6   5       23.15       17.80     30.41 o 
  -2  -6   5      158.53      168.28     62.63 o 
  -1  -6   5       75.01       89.59     18.93 o 
   0  -6   5      144.35      146.00     27.27 o 
   1  -6   5      148.36      136.20     59.68 o 
   2  -6   5       20.65       23.44     26.26 o 
   3  -6   5       93.09       86.78     46.31 o 
   4  -6   5       12.36        7.86     23.14 o 
   5  -6   5       39.61       24.89     41.70 o 
   6  -6   5       11.21        4.03     11.81 o 
  -8  -5   5      172.19      172.44     54.55 o 
  -7  -5   5       86.39       86.12     13.34 o 
  -6  -5   5      163.32      171.23     23.10 o 
  -5  -5   5      494.24      526.68     31.87 o 
  -4  -5   5       10.38        9.77      7.91 o 
  -3  -5   5      438.40      467.36     44.53 o 
  -2  -5   5      115.13      121.81     21.92 o 
  -1  -5   5       88.98       76.92     20.41 o 
   0  -5   5      812.62      834.35     42.79 o 
   1  -5   5       15.48       16.94     13.66 o 
   2  -5   5      145.88      155.86     21.66 o 
   3  -5   5       27.93       23.26     28.42 o 
   4  -5   5       26.30       27.03     17.33 o 
   5  -5   5       16.81       14.65     15.57 o 
   6  -5   5        7.24        7.25      9.20 o 
   7  -5   5       16.26       12.85     16.75 o 
  -9  -4   5      138.59      144.12     21.33 o 
  -8  -4   5        5.09        4.40      5.96 o 
  -7  -4   5      270.74      272.26     24.83 o 
  -6  -4   5      380.42      394.39     31.56 o 
  -5  -4   5      110.73      102.79     14.01 o 
  -4  -4   5      441.44      447.34     25.15 o 
  -3  -4   5      340.56      340.96     21.79 o 
  -2  -4   5      422.35      391.73     33.11 o 
  -1  -4   5      138.74      144.33     12.84 o 
   0  -4   5       90.49       80.78      9.99 o 
   1  -4   5      886.65      938.94     63.10 o 
   2  -4   5        1.69        4.35      4.23 o 
   3  -4   5      141.69      139.85      8.83 o 
   4  -4   5       63.63       63.66      5.66 o 
   5  -4   5       55.55       49.65      8.02 o 
   6  -4   5       53.66       42.78     33.30 o 
   7  -4   5       27.54       20.30     27.29 o 
   8  -4   5       18.40       12.98     16.96 o 
 -10  -3   5       62.68       67.29     15.13 o 
  -9  -3   5       34.16       28.64     10.13 o 
  -8  -3   5      118.08      114.67     13.78 o 
  -7  -3   5       85.23       80.11     11.71 o 
  -6  -3   5      351.88      371.22     22.77 o 
  -5  -3   5      478.54      473.49     24.77 o 
  -4  -3   5      624.68      614.94     32.99 o 
  -3  -3   5      759.30      753.10     20.39 o 
  -2  -3   5      160.76      169.46      6.61 o 
  -1  -3   5      269.25      260.74      8.53 o 
   0  -3   5       77.94       73.16      5.18 o 
   1  -3   5      161.96      166.49      7.86 o 
   2  -3   5      230.96      236.01     10.60 o 
   3  -3   5      182.93      178.31     11.35 o 
   4  -3   5      271.48      260.64     11.74 o 
   5  -3   5        7.39        8.04      4.92 o 
   6  -3   5       33.77       27.18      7.28 o 
   7  -3   5       23.13       20.53      6.37 o 
   8  -3   5       15.43       15.87      6.52 o 
   9  -3   5       19.58       18.36      7.78 o 
 -10  -2   5       38.15       34.48     11.44 o 
  -9  -2   5      317.00      351.19     27.65 o 
  -8  -2   5       21.76       22.88     18.39 o 
  -7  -2   5       88.46       93.41     12.92 o 
  -6  -2   5      478.11      454.63     25.20 o 
  -5  -2   5      208.12      204.45     12.37 o 
  -4  -2   5      378.42      322.86     15.34 o 
  -3  -2   5       24.66       21.19      2.85 o 
  -2  -2   5      562.41      542.18     14.24 o 
  -1  -2   5      193.61      209.56      6.72 o 
   0  -2   5     1009.28      988.16     25.87 o 
   1  -2   5     1412.46     1665.19     51.29 o 
   2  -2   5      139.37      147.21      9.65 o 
   3  -2   5      540.41      558.60     48.84 o 
   4  -2   5       21.41       21.22      4.68 o 
   5  -2   5      100.71       88.91      7.36 o 
   6  -2   5      198.92      195.78     12.33 o 
   7  -2   5       99.73       96.32      9.98 o 
   8  -2   5      106.55       94.53     13.13 o 
   9  -2   5       14.47       16.90      7.29 o 
 -11  -1   5       23.28       17.41     35.16 o 
 -10  -1   5      338.72      416.38     25.44 o 
  -9  -1   5       15.90       14.91     13.88 o 
  -8  -1   5      225.16      268.64     24.69 o 
  -7  -1   5        1.46        2.90      4.49 o 
  -6  -1   5      223.87      220.43     10.76 o 
  -5  -1   5      414.89      404.92     15.80 o 
  -4  -1   5       35.32       33.29      2.67 o 
  -3  -1   5     1613.43     1617.15     60.84 o 
  -2  -1   5      144.36      149.46      5.06 o 
  -1  -1   5      451.27      400.15     10.20 o 
   0  -1   5      729.94      725.21     21.81 o 
   1  -1   5     2076.13     2169.07     43.11 o 
   2  -1   5      482.16      535.29     24.11 o 
   3  -1   5      150.00      173.63      8.92 o 
   4  -1   5      123.20      119.29      8.27 o 
   5  -1   5      182.98      201.53     13.18 o 
   6  -1   5      100.77      103.99     10.07 o 
   7  -1   5      147.47      147.10     12.55 o 
   8  -1   5        8.44        9.56      5.83 o 
   9  -1   5      100.35       89.23     10.56 o 
  10  -1   5        0.40        0.99      4.13 o 
 -11   0   5      170.54      172.09     31.28 o 
 -10   0   5       36.23       27.71     10.64 o 
  -9   0   5      387.44      448.31     29.66 o 
  -8   0   5      128.28      128.15     12.10 o 
  -7   0   5      273.86      254.12     15.49 o 
  -6   0   5       95.88       91.44      6.04 o 
  -5   0   5      160.01      154.92      6.82 o 
  -4   0   5     1589.17     1579.41     32.78 o 
  -3   0   5      342.27      413.76     13.86 o 
  -2   0   5      987.49      890.40     15.58 o 
  -1   0   5      165.85      163.08      4.66 o 
   0   0   5     1117.88     1326.27    110.21 o 
   1   0   5       29.98       19.54      1.69 o 
   2   0   5      237.50      199.87      7.44 o 
   3   0   5      113.09       98.17      6.76 o 
   4   0   5      471.46      510.81     19.16 o 
   5   0   5       63.93       44.49      6.68 o 
   6   0   5       45.44       40.63      5.64 o 
   7   0   5       14.65        8.97      6.14 o 
   8   0   5       49.50       44.28      5.57 o 
   9   0   5        1.50        1.86      2.74 o 
  10   0   5        4.42        2.52      3.72 o 
 -11   1   5       24.70       21.29      7.09 o 
 -10   1   5      339.28      402.46     35.04 o 
  -9   1   5       15.82       14.58     14.05 o 
  -8   1   5      225.90      268.83     22.45 o 
  -7   1   5        2.16        3.57      2.27 o 
  -6   1   5      230.82      212.48     11.16 o 
  -5   1   5      407.63      402.17     14.06 o 
  -4   1   5       37.13       37.91      2.33 o 
  -3   1   5     1601.98     1640.95     28.40 o 
  -2   1   5      140.23      142.82      3.55 o 
  -1   1   5      447.75      396.75     10.13 o 
   0   1   5      707.14      708.72     13.56 o 
   1   1   5     2101.01     2344.37    125.10 o 
   2   1   5      464.04      514.96     14.47 o 
   3   1   5      150.46      146.01      7.98 o 
   4   1   5      122.70      114.05      7.13 o 
   5   1   5      180.26      184.69     12.53 o 
   6   1   5      102.52       97.49     11.17 o 
   7   1   5      147.31      142.86     11.11 o 
   8   1   5        8.52        8.39      5.58 o 
   9   1   5      101.06       96.87     15.49 o 
  10   1   5        0.39        0.19      4.61 o 
 -10   2   5       36.73       27.01     11.97 o 
  -9   2   5      316.85      342.86     16.48 o 
  -8   2   5       22.79       23.18      4.15 o 
  -7   2   5       88.55       92.88      8.75 o 
  -6   2   5      476.44      474.54     16.71 o 
  -5   2   5      197.76      212.44      8.87 o 
  -4   2   5      372.00      334.63     20.50 o 
  -3   2   5       24.37       22.70      2.04 o 
  -2   2   5      545.53      488.49     14.52 o 
  -1   2   5      188.69      199.43      6.19 o 
   0   2   5     1026.82     1049.94     27.01 o 
   1   2   5     1429.66     1667.30     37.59 o 
   2   2   5      141.33      131.66      6.32 o 
   3   2   5      534.23      539.91     18.88 o 
   4   2   5       22.02       23.14      3.77 o 
   5   2   5      101.65       97.21      7.03 o 
   6   2   5      200.85      196.19     11.77 o 
   7   2   5      100.36      100.89      9.60 o 
   8   2   5      107.90       97.38     13.61 o 
   9   2   5       14.72       17.83     15.40 o 
 -10   3   5       63.33       64.00     14.44 o 
  -9   3   5       34.12       32.44      6.59 o 
  -8   3   5      119.33      122.05     11.95 o 
  -7   3   5       84.60       80.86      7.45 o 
  -6   3   5      352.56      333.66     16.81 o 
  -5   3   5      477.35      455.96     12.26 o 
  -4   3   5      620.93      623.97     26.61 o 
  -3   3   5      740.18      685.93     19.01 o 
  -2   3   5      162.18      173.29      7.02 o 
  -1   3   5      274.57      257.75      9.82 o 
   0   3   5       78.09       69.17      6.88 o 
   1   3   5      164.12      166.70      8.94 o 
   2   3   5      231.01      231.17     11.51 o 
   3   3   5      184.58      177.53     19.07 o 
   4   3   5      265.39      263.53     13.65 o 
   5   3   5        6.77        7.03      4.48 o 
   6   3   5       34.77       25.85      5.18 o 
   7   3   5       23.92       19.70      4.86 o 
   8   3   5       15.75       17.37     10.41 o 
   9   3   5       19.25       15.50     13.79 o 
  -9   4   5      138.90      136.96     15.21 o 
  -8   4   5        5.22        4.06      4.68 o 
  -7   4   5      266.43      284.54     16.61 o 
  -6   4   5      379.11      386.97     23.17 o 
  -5   4   5      112.31      111.27      8.34 o 
  -4   4   5      437.98      428.79     20.38 o 
  -3   4   5      341.38      350.00     14.15 o 
  -2   4   5      421.73      421.56     17.26 o 
  -1   4   5      137.97      125.08     13.39 o 
   0   4   5       93.97       87.34     11.54 o 
   1   4   5      879.53      919.65     41.56 o 
   2   4   5        1.42        2.65      2.42 o 
   3   4   5      144.78      146.68     10.68 o 
   4   4   5       63.81       65.97      6.48 o 
   5   4   5       55.81       50.94      5.79 o 
   6   4   5       54.16       55.31      6.17 o 
   7   4   5       27.34       24.74     20.92 o 
   8   4   5       18.81       15.50     17.30 o 
  -8   5   5      174.44      186.50     15.92 o 
  -7   5   5       86.20       88.74      8.90 o 
  -6   5   5      160.84      175.77     15.86 o 
  -5   5   5      493.46      509.76     24.51 o 
  -4   5   5       10.71       10.24      6.87 o 
  -3   5   5      437.12      455.89     21.45 o 
  -2   5   5      112.04      112.89     11.56 o 
  -1   5   5       90.46       79.75     19.59 o 
   0   5   5      805.95      843.83     51.89 o 
   1   5   5       14.83       13.81      8.92 o 
   2   5   5      144.77      154.06     14.82 o 
   3   5   5       26.94       21.48     12.77 o 
   4   5   5       25.76       29.29      4.70 o 
   5   5   5       16.97       14.38      4.22 o 
   6   5   5        6.85        6.35      4.83 o 
   7   5   5       16.49       10.43     13.29 o 
  -6   6   5       46.01       47.55      8.74 o 
  -5   6   5       55.42       61.49      8.89 o 
  -4   6   5      104.05      106.59     11.90 o 
  -3   6   5       23.45       21.86      6.80 o 
  -2   6   5      160.43      174.18     16.65 o 
  -1   6   5       77.14       87.69     14.26 o 
   0   6   5      141.91      150.15     18.23 o 
   1   6   5      145.84      147.92     14.66 o 
   2   6   5       20.95       26.77      6.21 o 
   3   6   5       93.04      105.65     11.47 o 
   4   6   5       11.97        9.07      8.38 o 
   5   6   5       40.92       34.29     12.03 o 
   6   6   5       11.80        8.22      8.05 o 
  -4   7   5       23.11       26.66     10.90 o 
  -3   7   5      200.99      216.00     15.78 o 
  -2   7   5       15.12       14.79     15.28 o 
  -1   7   5       44.34       67.93     14.37 o 
   0   7   5       66.31       73.07     12.86 o 
   1   7   5       13.02       12.35     15.50 o 
   2   7   5      115.34      118.58     14.91 o 
   3   7   5        7.11        6.06     10.65 o 
  -3  -7   6       52.00       38.44     61.44 o 
  -2  -7   6       76.71       69.05     32.89 o 
  -1  -7   6       70.14       67.87     28.80 o 
   0  -7   6       13.01        6.18     16.47 o 
   1  -7   6       43.38       39.09     20.11 o 
   2  -7   6       79.97       79.19     36.12 o 
  -5  -6   6       47.51       41.36     26.24 o 
  -4  -6   6        6.03        8.26      9.93 o 
  -3  -6   6       74.17       62.55     19.22 o 
  -2  -6   6      186.04      185.95     67.52 o 
  -1  -6   6       32.44       22.72     17.33 o 
   0  -6   6       67.31       62.25     18.47 o 
   1  -6   6      104.17       97.26     35.55 o 
   2  -6   6       71.66       62.23     36.76 o 
   3  -6   6       85.48       77.88     43.00 o 
   4  -6   6       48.74       45.16     24.24 o 
   5  -6   6      203.77      189.28     36.23 o 
  -8  -5   6       10.81        5.96      8.01 o 
  -7  -5   6       51.26       44.15     10.90 o 
  -6  -5   6      189.85      188.77     23.78 o 
  -5  -5   6       12.16       14.53      6.71 o 
  -4  -5   6       93.73       86.13     10.92 o 
  -3  -5   6      198.91      201.66     49.25 o 
  -2  -5   6       70.46       68.84     42.59 o 
  -1  -5   6      252.15      267.71     21.74 o 
   0  -5   6       61.11       67.30     19.17 o 
   1  -5   6      321.97      302.31     29.80 o 
   2  -5   6      309.47      323.68     37.50 o 
   3  -5   6       75.05       80.54     25.46 o 
   4  -5   6      171.88      182.64     47.50 o 
   5  -5   6        6.86        5.96      8.69 o 
   6  -5   6       49.89       49.82     61.03 o 
   7  -5   6       52.39       47.39     22.82 o 
  -9  -4   6        6.46        6.22      7.54 o 
  -8  -4   6       29.73       29.72     10.33 o 
  -7  -4   6       40.33       38.40      8.82 o 
  -6  -4   6       67.33       58.59      9.59 o 
  -5  -4   6      206.65      230.12     21.96 o 
  -4  -4   6      222.08      221.94     19.87 o 
  -3  -4   6      574.35      556.92     28.06 o 
  -2  -4   6      863.36      807.25     26.43 o 
  -1  -4   6       61.28       62.13      4.80 o 
   0  -4   6      625.32      594.94     24.50 o 
   1  -4   6      507.02      496.74     19.68 o 
   2  -4   6      365.93      362.96     15.72 o 
   3  -4   6      280.34      261.14     30.16 o 
   4  -4   6      205.05      192.98     14.50 o 
   5  -4   6      268.44      290.87     23.61 o 
   6  -4   6      102.72       85.12     14.36 o 
   7  -4   6       27.52       30.73     32.10 o 
   8  -4   6       93.18       80.67     29.93 o 
 -10  -3   6       11.35        7.97     10.77 o 
  -9  -3   6       38.80       37.78     10.10 o 
  -8  -3   6       41.46       47.91     11.41 o 
  -7  -3   6        7.23        8.62      9.03 o 
  -6  -3   6       36.77       42.58      9.98 o 
  -5  -3   6       81.74       79.82     11.79 o 
  -4  -3   6      126.90      124.18      8.24 o 
  -3  -3   6      147.92      139.71      8.06 o 
  -2  -3   6       38.42       41.90      3.88 o 
  -1  -3   6      518.50      521.55     12.34 o 
   0  -3   6      102.80      105.68      5.56 o 
   1  -3   6      259.56      245.48      8.99 o 
   2  -3   6       75.43       62.41      5.77 o 
   3  -3   6      179.10      175.41     11.20 o 
   4  -3   6      572.50      607.65     21.44 o 
   5  -3   6        7.29        6.02      4.03 o 
   6  -3   6      272.85      272.59     17.95 o 
   7  -3   6       34.18       36.81      8.48 o 
   8  -3   6       97.09       89.30     13.75 o 
   9  -3   6       31.65       33.32     10.60 o 
 -10  -2   6       15.99       12.72     16.76 o 
  -9  -2   6       57.13       54.06     11.46 o 
  -8  -2   6       14.69        9.79      8.72 o 
  -7  -2   6       56.42       45.78      8.68 o 
  -6  -2   6       46.26       42.37      9.36 o 
  -5  -2   6      110.38      110.12      7.10 o 
  -4  -2   6      300.83      293.75     10.86 o 
  -3  -2   6       11.07       15.18      3.28 o 
  -2  -2   6       99.13       87.53      5.04 o 
  -1  -2   6      323.06      345.46      8.62 o 
   0  -2   6      528.18      554.36     22.70 o 
   1  -2   6      299.18      286.73     10.11 o 
   2  -2   6       14.31       10.79      5.35 o 
   3  -2   6      481.93      542.50     51.56 o 
   4  -2   6      139.29      121.96     10.61 o 
   5  -2   6      189.15      185.56     13.96 o 
   6  -2   6        7.49        8.99      5.08 o 
   7  -2   6      233.31      237.64     17.80 o 
   8  -2   6      125.11      123.19     13.79 o 
   9  -2   6       34.29       31.90      7.39 o 
 -10  -1   6       14.07       11.12     13.53 o 
  -9  -1   6        6.00        5.59      7.37 o 
  -8  -1   6       80.42       84.35     13.88 o 
  -7  -1   6      184.68      171.89     12.53 o 
  -6  -1   6       98.16       95.60      6.56 o 
  -5  -1   6      203.91      196.55      8.90 o 
  -4  -1   6       60.14       55.71      3.53 o 
  -3  -1   6      656.92      657.00     12.50 o 
  -2  -1   6      448.54      511.23     15.52 o 
  -1  -1   6      603.85      579.63     14.29 o 
   0  -1   6      142.90      170.56      7.78 o 
   1  -1   6     1735.36     1780.31     58.58 o 
   2  -1   6     2451.81     2893.99    204.27 o 
   3  -1   6      346.53      352.23     14.29 o 
   4  -1   6      808.30      920.91     42.42 o 
   5  -1   6        1.59        2.49      3.00 o 
   6  -1   6      348.04      357.17     17.68 o 
   7  -1   6      146.33      147.34     12.82 o 
   8  -1   6      224.30      232.62     25.39 o 
   9  -1   6      160.36      165.31     15.29 o 
 -11   0   6        0.27        0.66      2.78 o 
 -10   0   6       74.54       68.82     15.96 o 
  -9   0   6        0.00        0.69      2.84 o 
  -8   0   6        7.31        7.71      2.35 o 
  -7   0   6       63.13       65.06      5.25 o 
  -6   0   6       32.79       31.64      4.00 o 
  -5   0   6      289.15      283.75     11.42 o 
  -4   0   6      115.17      110.58      4.10 o 
  -3   0   6     1191.82     1261.03     25.43 o 
  -2   0   6     1068.41     1018.81     19.41 o 
  -1   0   6      418.73      441.44     14.91 o 
   0   0   6      337.24      305.26      8.55 o 
   1   0   6       17.75       29.04      2.54 o 
   2   0   6      911.61      963.60     41.41 o 
   3   0   6       98.55       85.76      6.22 o 
   4   0   6      310.46      287.43     12.35 o 
   5   0   6      760.27      819.38     64.34 o 
   6   0   6       47.28       47.78      7.14 o 
   7   0   6      389.73      365.41     24.38 o 
   8   0   6      138.09      151.07     17.30 o 
   9   0   6       20.90       18.20     13.31 o 
 -10   1   6       14.20       10.72     13.28 o 
  -9   1   6        6.08        5.04      5.32 o 
  -8   1   6       80.03       83.32      7.66 o 
  -7   1   6      184.61      187.33     11.39 o 
  -6   1   6       93.15       90.43      7.32 o 
  -5   1   6      204.58      198.35     10.11 o 
  -4   1   6       54.90       50.02      2.66 o 
  -3   1   6      665.70      634.28     11.14 o 
  -2   1   6      446.01      457.91     21.45 o 
  -1   1   6      585.51      534.48     14.75 o 
   0   1   6      139.73      158.55     10.18 o 
   1   1   6     1712.96     1383.67    200.11 o 
   2   1   6     2425.74     2920.69    149.10 o 
   3   1   6      346.10      328.65     13.71 o 
   4   1   6      806.58      870.00     22.51 o 
   5   1   6        1.64        1.71      1.49 o 
   6   1   6      352.72      345.07     17.59 o 
   7   1   6      142.30      137.78     11.30 o 
   8   1   6      222.25      233.03     24.57 o 
   9   1   6      160.67      176.40     21.40 o 
 -10   2   6       16.42       14.22     16.01 o 
  -9   2   6       57.86       53.85      6.41 o 
  -8   2   6       14.19        9.53      6.05 o 
  -7   2   6       53.09       46.21      6.15 o 
  -6   2   6       45.42       44.02      5.68 o 
  -5   2   6      103.54      106.49      5.37 o 
  -4   2   6      305.59      285.95      9.32 o 
  -3   2   6        9.48       10.37      1.41 o 
  -2   2   6      101.43       83.74      3.38 o 
  -1   2   6      324.80      337.49      9.86 o 
   0   2   6      499.42      533.09     16.32 o 
   1   2   6      291.74      263.58      9.39 o 
   2   2   6       16.87       11.73      2.75 o 
   3   2   6      489.47      522.08     21.68 o 
   4   2   6      136.70      128.05      9.24 o 
   5   2   6      191.29      195.71     12.45 o 
   6   2   6        7.26       10.10      5.76 o 
   7   2   6      232.72      234.29     14.44 o 
   8   2   6      124.59      132.42     13.13 o 
   9   2   6       32.89       29.55     19.64 o 
 -10   3   6       11.41        6.58      9.73 o 
  -9   3   6       38.85       36.72      7.33 o 
  -8   3   6       41.64       45.89      5.30 o 
  -7   3   6        7.19        8.95      5.27 o 
  -6   3   6       34.18       37.61      5.56 o 
  -5   3   6       82.78       81.30      5.88 o 
  -4   3   6      130.95      133.63      6.20 o 
  -3   3   6      156.56      138.55      6.74 o 
  -2   3   6       36.77       40.64      3.78 o 
  -1   3   6      517.82      489.61     29.25 o 
   0   3   6      101.40       99.41      6.37 o 
   1   3   6      258.64      246.73     13.54 o 
   2   3   6       76.36       65.54      7.27 o 
   3   3   6      180.66      171.90     13.70 o 
   4   3   6      588.72      658.07     25.95 o 
   5   3   6        7.35        7.69      4.53 o 
   6   3   6      282.51      287.80     15.62 o 
   7   3   6       33.07       35.73      5.12 o 
   8   3   6      100.36      117.47     16.39 o 
   9   3   6       32.65       31.53     24.97 o 
  -9   4   6        6.47        5.03      6.24 o 
  -8   4   6       29.78       28.61      5.41 o 
  -7   4   6       39.19       41.61      5.09 o 
  -6   4   6       66.05       59.09      7.00 o 
  -5   4   6      205.81      226.88     18.22 o 
  -4   4   6      218.94      219.42     11.98 o 
  -3   4   6      576.84      604.86     35.10 o 
  -2   4   6      860.39      884.69     25.92 o 
  -1   4   6       60.69       67.60     10.52 o 
   0   4   6      625.20      603.68     33.24 o 
   1   4   6      499.86      519.89     22.25 o 
   2   4   6      367.31      381.86     23.30 o 
   3   4   6      278.59      288.96     20.10 o 
   4   4   6      206.78      195.59     14.88 o 
   5   4   6      271.91      312.47     16.98 o 
   6   4   6      102.52      102.73     10.11 o 
   7   4   6       28.77       34.55     10.30 o 
   8   4   6       91.73       98.01     18.25 o 
  -8   5   6       11.22        5.10      6.86 o 
  -7   5   6       49.92       42.09      5.45 o 
  -6   5   6      188.77      185.23     11.93 o 
  -5   5   6       12.90       14.57     10.28 o 
  -4   5   6       91.82       84.26      7.52 o 
  -3   5   6      199.96      205.55     18.49 o 
  -2   5   6       69.65       64.71      7.24 o 
  -1   5   6      251.20      251.23     23.03 o 
   0   5   6       61.90       68.56      9.94 o 
   1   5   6      320.55      286.43     34.45 o 
   2   5   6      310.87      335.50     27.40 o 
   3   5   6       75.48       75.68      9.66 o 
   4   5   6      168.33      188.20     19.37 o 
   5   5   6        6.89        6.04      5.69 o 
   6   5   6       47.14       57.53     12.88 o 
   7   5   6       54.16       50.50     11.64 o 
  -6   6   6        3.99        2.05      2.92 o 
  -5   6   6       47.44       45.66      7.68 o 
  -4   6   6        5.49        7.84      6.58 o 
  -3   6   6       70.80       72.32     11.07 o 
  -2   6   6      181.47      197.81     25.66 o 
  -1   6   6       33.24       24.99     24.89 o 
   0   6   6       67.94       69.12     13.41 o 
   1   6   6      106.19      118.47     15.35 o 
   2   6   6       69.82       65.80     10.41 o 
   3   6   6       81.41       86.90     10.09 o 
   4   6   6       47.96       47.40      6.81 o 
   5   6   6      200.88      203.16     25.72 o 
  -3   7   6       49.91       56.79     11.84 o 
  -2   7   6       77.53       84.16     13.29 o 
  -1   7   6       73.45       81.59     19.34 o 
   0   7   6       13.43        8.11     14.46 o 
   1   7   6       44.88       53.90     10.52 o 
   2   7   6       80.50       95.04     20.30 o 
  -3  -7   7       29.66       25.65     43.82 o 
  -2  -7   7       28.59       18.48     40.30 o 
  -1  -7   7       34.75       38.10     18.60 o 
   0  -7   7       65.28       62.78     28.94 o 
   1  -7   7        3.66        2.77      6.19 o 
  -6  -6   7       26.12       26.65     12.27 o 
  -5  -6   7       38.97       33.23     12.24 o 
  -4  -6   7       13.92       10.77     18.18 o 
  -3  -6   7       87.82       82.33     32.66 o 
  -2  -6   7       85.13       67.99     25.54 o 
  -1  -6   7       25.15       22.44     18.14 o 
   0  -6   7        2.50        2.23      4.64 o 
   1  -6   7       16.21       11.29     16.84 o 
   2  -6   7        0.44        0.64      3.71 o 
   3  -6   7       17.75       14.50     26.30 o 
   4  -6   7        3.24        2.04      6.74 o 
   5  -6   7        7.29        4.63      8.86 o 
  -8  -5   7       40.31       30.67     11.97 o 
  -7  -5   7       13.67       17.52      7.82 o 
  -6  -5   7       89.26       89.59     13.01 o 
  -5  -5   7       59.81       47.85     11.21 o 
  -4  -5   7       60.43       60.91     10.28 o 
  -3  -5   7       31.21       26.59     29.54 o 
  -2  -5   7       14.05       15.76     18.40 o 
  -1  -5   7        9.14        6.66      5.88 o 
   0  -5   7       74.79       63.39     12.17 o 
   1  -5   7       11.00        9.16      6.99 o 
   2  -5   7       29.07       31.62     20.57 o 
   3  -5   7        0.08        1.39      2.77 o 
   4  -5   7        1.78        3.73      6.36 o 
   5  -5   7        2.54        1.90      5.80 o 
   6  -5   7       66.46       57.55     40.87 o 
  -9  -4   7       54.62       52.85     17.45 o 
  -8  -4   7       68.24       71.63     13.51 o 
  -7  -4   7      108.30      121.55     18.42 o 
  -6  -4   7       36.17       31.20     16.74 o 
  -5  -4   7      171.56      160.96     18.51 o 
  -4  -4   7        6.55        7.15      6.89 o 
  -3  -4   7      132.64      123.10      9.95 o 
  -2  -4   7      200.44      182.22     13.83 o 
  -1  -4   7      196.52      213.12     17.21 o 
   0  -4   7       29.32       22.48     10.89 o 
   1  -4   7       97.17       97.35     17.90 o 
   2  -4   7       69.96       60.99      6.19 o 
   3  -4   7      110.34      113.14     15.09 o 
   4  -4   7       26.31       27.31     14.00 o 
   5  -4   7        9.53       11.36     10.18 o 
   6  -4   7       75.60       62.84     14.94 o 
   7  -4   7       24.22       13.66     33.62 o 
  -9  -3   7      132.53      148.30     19.82 o 
  -8  -3   7       74.62       71.76     14.21 o 
  -7  -3   7        1.85        3.80      3.49 o 
  -6  -3   7      143.73      144.68     15.74 o 
  -5  -3   7        1.28        2.07      2.03 o 
  -4  -3   7      126.86      119.62      8.90 o 
  -3  -3   7      366.76      375.47     17.82 o 
  -2  -3   7       50.44       46.17      5.72 o 
  -1  -3   7      403.66      420.43     18.56 o 
   0  -3   7       30.98       25.78      3.50 o 
   1  -3   7      120.35      114.82      7.80 o 
   2  -3   7       53.25       55.26      5.73 o 
   3  -3   7       29.51       34.29     19.33 o 
   4  -3   7       28.04       29.90      6.28 o 
   5  -3   7      140.49      148.52     13.11 o 
   6  -3   7       65.60       67.71      9.31 o 
   7  -3   7       15.34        8.38      7.45 o 
   8  -3   7      101.64       95.81     15.90 o 
 -10  -2   7       36.41       34.71      8.62 o 
  -9  -2   7        2.32        4.66      8.60 o 
  -8  -2   7       13.63       12.96     11.55 o 
  -7  -2   7      115.43      101.56     12.88 o 
  -6  -2   7       48.76       47.65      4.49 o 
  -5  -2   7      116.68      105.14     10.30 o 
  -4  -2   7       47.79       44.82      4.70 o 
  -3  -2   7       60.42       58.71      5.12 o 
  -2  -2   7        5.46        9.44      5.37 o 
  -1  -2   7       93.97       94.28      7.08 o 
   0  -2   7       98.67      103.94      5.31 o 
   1  -2   7       79.12       79.49      5.40 o 
   2  -2   7       64.10       63.90      8.55 o 
   3  -2   7      169.92      169.61     14.29 o 
   4  -2   7      214.46      184.11     13.86 o 
   5  -2   7      130.50      119.17      8.81 o 
   6  -2   7        4.14        3.52      2.93 o 
   7  -2   7       25.60       23.37     13.38 o 
   8  -2   7        1.47        2.58      2.99 o 
   9  -2   7      145.09      128.50     18.83 o 
 -10  -1   7       15.24        9.78     18.72 o 
  -9  -1   7      144.65      160.73     20.79 o 
  -8  -1   7       54.22       53.07      9.63 o 
  -7  -1   7      150.48      140.93     16.38 o 
  -6  -1   7      632.84      611.81     18.79 o 
  -5  -1   7      190.87      146.94     28.96 o 
  -4  -1   7      253.35      236.05     13.80 o 
  -3  -1   7       55.22       55.61      3.53 o 
  -2  -1   7       16.08       17.97      3.14 o 
  -1  -1   7       81.46       87.85      5.11 o 
   0  -1   7       19.91       20.51      2.65 o 
   1  -1   7      639.27      678.01     16.36 o 
   2  -1   7       21.31       22.72      4.04 o 
   3  -1   7      138.26      148.50     10.68 o 
   4  -1   7      334.83      358.62     26.80 o 
   5  -1   7      122.60      123.15      8.92 o 
   6  -1   7       16.12       20.88      6.50 o 
   7  -1   7       59.23       56.12      8.68 o 
   8  -1   7       16.57       16.91     13.41 o 
   9  -1   7       49.38       51.40      7.71 o 
 -10   0   7      203.64      224.91     33.20 o 
  -9   0   7       62.06       53.76     12.13 o 
  -8   0   7      123.09      126.33     16.89 o 
  -7   0   7      143.94      138.16      8.35 o 
  -6   0   7      330.59      297.67     22.21 o 
  -5   0   7      233.58      223.79      9.58 o 
  -4   0   7        2.00        2.33      1.17 o 
  -3   0   7      343.51      349.92      9.08 o 
  -2   0   7      162.73      147.30      5.44 o 
  -1   0   7        0.14        0.32      0.42 o 
   0   0   7      690.53      761.12     18.91 o 
   1   0   7      228.96      254.62      9.63 o 
   2   0   7       36.94       38.24      3.36 o 
   3   0   7      104.08      110.10      8.68 o 
   4   0   7      491.59      481.13     24.17 o 
   5   0   7      124.97      139.49     13.15 o 
   6   0   7      149.66      133.73     13.71 o 
   7   0   7       33.66       35.76      6.28 o 
   8   0   7       13.55        5.53      5.26 o 
   9   0   7       21.87       23.16      5.50 o 
 -10   1   7       15.57       13.75     12.26 o 
  -9   1   7      142.25      148.88     19.21 o 
  -8   1   7       55.72       57.26      5.74 o 
  -7   1   7      152.85      144.88      9.35 o 
  -6   1   7      621.72      607.59     20.77 o 
  -5   1   7      190.11      209.49      8.57 o 
  -4   1   7      252.82      250.63      8.12 o 
  -3   1   7       57.24       51.75      2.42 o 
  -2   1   7       16.80       21.18      3.69 o 
  -1   1   7       83.14       87.67      4.88 o 
   0   1   7       19.97       18.97      1.56 o 
   1   1   7      638.67      739.39     32.25 o 
   2   1   7       21.51       21.99      2.37 o 
   3   1   7      139.83      144.80      8.23 o 
   4   1   7      331.45      347.85     19.90 o 
   5   1   7      124.06      122.65     13.50 o 
   6   1   7       15.43       19.96      8.65 o 
   7   1   7       59.66       53.28      7.20 o 
   8   1   7       16.30       15.80     10.31 o 
   9   1   7       49.67       53.99      9.96 o 
 -10   2   7       36.48       34.45      7.89 o 
  -9   2   7        2.22        2.65      2.57 o 
  -8   2   7       14.35       13.15      8.00 o 
  -7   2   7      107.83       99.00      8.16 o 
  -6   2   7       49.81       55.72      4.82 o 
  -5   2   7      114.22       99.46      4.76 o 
  -4   2   7       49.40       42.86      2.68 o 
  -3   2   7       59.41       55.74      2.77 o 
  -2   2   7        4.80        7.40      1.60 o 
  -1   2   7       94.68       92.11      3.23 o 
   0   2   7       98.78      101.52      5.32 o 
   1   2   7       78.13       78.30      4.57 o 
   2   2   7       65.52       64.25      5.94 o 
   3   2   7      171.62      176.58     13.25 o 
   4   2   7      216.96      210.45     11.67 o 
   5   2   7      130.13      137.56     10.61 o 
   6   2   7        3.96        2.72      2.52 o 
   7   2   7       24.18       24.33      8.72 o 
   8   2   7        1.56        1.87      2.45 o 
   9   2   7      146.90      146.27     25.73 o 
  -9   3   7      132.25      137.53     11.02 o 
  -8   3   7       74.40       74.94      9.10 o 
  -7   3   7        2.12        2.44      2.20 o 
  -6   3   7      144.60      155.47      9.84 o 
  -5   3   7        1.19        1.97      1.93 o 
  -4   3   7      130.44      106.46      4.85 o 
  -3   3   7      370.84      366.92     13.64 o 
  -2   3   7       52.06       53.37      4.39 o 
  -1   3   7      407.47      425.34     12.13 o 
   0   3   7       30.09       24.45      3.26 o 
   1   3   7      120.08      120.94     10.09 o 
   2   3   7       53.05       59.87      6.68 o 
   3   3   7       30.21       33.28     17.22 o 
   4   3   7       27.06       30.04      5.81 o 
   5   3   7      139.43      143.52     15.44 o 
   6   3   7       64.53       67.42      9.66 o 
   7   3   7       15.12        9.74      7.20 o 
   8   3   7      102.69      111.24     14.83 o 
  -9   4   7       55.09       56.54     12.20 o 
  -8   4   7       69.04       72.32      7.88 o 
  -7   4   7      107.39      120.72     12.49 o 
  -6   4   7       35.53       31.40      4.53 o 
  -5   4   7      173.10      162.61     12.19 o 
  -4   4   7        6.10        6.23      3.97 o 
  -3   4   7      133.98      125.80      7.74 o 
  -2   4   7      203.98      196.99      9.49 o 
  -1   4   7      194.06      195.33     16.58 o 
   0   4   7       29.76       24.23     19.55 o 
   1   4   7       96.69       99.18     10.16 o 
   2   4   7       69.56       65.58      7.35 o 
   3   4   7      111.52      117.97     12.27 o 
   4   4   7       27.74       34.58      7.41 o 
   5   4   7        8.74        9.27      8.46 o 
   6   4   7       77.21       70.80      7.17 o 
   7   4   7       26.03       24.20     20.23 o 
  -8   5   7       38.97       31.92      8.16 o 
  -7   5   7       13.33       15.70      4.71 o 
  -6   5   7       88.93       87.27      7.45 o 
  -5   5   7       58.83       50.86      5.48 o 
  -4   5   7       60.51       63.89      8.30 o 
  -3   5   7       29.44       27.69      6.25 o 
  -2   5   7       13.84       15.54      4.69 o 
  -1   5   7        9.25        7.37      8.63 o 
   0   5   7       74.66       70.93     11.55 o 
   1   5   7       11.06        9.05      7.57 o 
   2   5   7       30.45       37.35     21.37 o 
   3   5   7        0.16        0.81      6.66 o 
   4   5   7        1.79        2.88      3.92 o 
   5   5   7        2.63        1.25      2.66 o 
   6   5   7       64.91       65.50     15.27 o 
  -6   6   7       25.40       20.12     28.83 o 
  -5   6   7       37.30       38.90     11.69 o 
  -4   6   7       13.26        8.27     10.71 o 
  -3   6   7       88.47      102.70     10.72 o 
  -2   6   7       82.77       69.16      9.73 o 
  -1   6   7       24.10       29.31      8.25 o 
   0   6   7        2.57        2.02      2.29 o 
   1   6   7       16.06       13.40     12.41 o 
   2   6   7        0.44        0.73      3.37 o 
   3   6   7       18.13       28.01      9.07 o 
   4   6   7        3.24        1.90      2.35 o 
   5   6   7        7.76        6.37      7.45 o 
  -3   7   7       31.18       41.28     13.28 o 
  -2   7   7       27.61       29.66     11.21 o 
  -1   7   7       36.00       30.44      8.50 o 
   0   7   7       65.56       77.80     16.24 o 
   1   7   7        3.71        4.59      4.72 o 
  -5  -6   8      112.30      117.70     31.17 o 
  -4  -6   8       21.42       17.12     24.22 o 
  -3  -6   8       63.23       69.50     52.28 o 
  -2  -6   8       31.30       25.59     39.27 o 
  -1  -6   8       90.22       94.61     31.55 o 
   0  -6   8      110.37      102.22     38.74 o 
   1  -6   8        5.40        1.45      7.69 o 
   2  -6   8       77.60       73.06     24.25 o 
   3  -6   8        2.61        3.06      5.61 o 
   4  -6   8       72.46       61.98     30.74 o 
  -7  -5   8      130.18      130.40     20.00 o 
  -6  -5   8      163.85      180.25     22.35 o 
  -5  -5   8       18.62       14.06     18.34 o 
  -4  -5   8      177.17      154.56     43.59 o 
  -3  -5   8       10.84        6.28      6.80 o 
  -2  -5   8      196.78      231.55     27.89 o 
  -1  -5   8       97.37       86.98     10.30 o 
   0  -5   8       55.34       48.04     16.84 o 
   1  -5   8      474.77      442.32     26.93 o 
   2  -5   8        7.81        5.24      5.56 o 
   3  -5   8       63.75       66.64     15.19 o 
   4  -5   8        1.46        1.55      4.19 o 
   5  -5   8       12.32       14.70     22.07 o 
   6  -5   8       17.29        5.93     12.06 o 
  -8  -4   8      299.02      287.23     29.35 o 
  -7  -4   8       85.98       88.42     15.54 o 
  -6  -4   8      155.33      155.63     18.61 o 
  -5  -4   8      489.94      561.21     33.66 o 
  -4  -4   8       18.96       15.59      9.94 o 
  -3  -4   8      172.88      158.03     13.08 o 
  -2  -4   8       26.48       25.59     13.71 o 
  -1  -4   8      144.00      128.42     13.23 o 
   0  -4   8      275.15      282.86     17.95 o 
   1  -4   8        7.99        6.58      5.48 o 
   2  -4   8      240.37      249.93     21.78 o 
   3  -4   8      123.15      115.42     16.97 o 
   4  -4   8       41.67       43.71     19.13 o 
   5  -4   8       39.49       35.74      9.66 o 
   6  -4   8        4.73        3.75      3.36 o 
   7  -4   8      101.10       84.20     17.45 o 
  -9  -3   8      141.73      166.43     23.17 o 
  -8  -3   8       61.84       62.43     18.92 o 
  -7  -3   8      234.13      239.31     23.85 o 
  -6  -3   8      308.74      331.49     32.16 o 
  -5  -3   8       66.34       60.23      7.43 o 
  -4  -3   8      299.35      285.52     15.35 o 
  -3  -3   8       84.25       80.85      7.46 o 
  -2  -3   8      663.12      604.34     31.86 o 
  -1  -3   8      406.72      412.59     18.13 o 
   0  -3   8      281.25      272.68     18.45 o 
   1  -3   8      564.89      596.09     33.83 o 
   2  -3   8      153.72      158.52     18.90 o 
   3  -3   8      245.79      238.11     15.57 o 
   4  -3   8      153.96      157.41     11.41 o 
   5  -3   8      122.79      123.91     10.69 o 
   6  -3   8       34.05       31.73      9.65 o 
   7  -3   8       13.94       11.45     10.53 o 
   8  -3   8       33.63       31.48      8.95 o 
 -10  -2   8       75.28       66.54     20.58 o 
  -9  -2   8        5.78        3.68      5.61 o 
  -8  -2   8      157.69      171.03     24.23 o 
  -7  -2   8        6.61        7.29      6.85 o 
  -6  -2   8       75.96       86.55      7.66 o 
  -5  -2   8      506.17      508.65     19.19 o 
  -4  -2   8        7.46        8.08      5.23 o 
  -3  -2   8      893.87      915.65     36.95 o 
  -2  -2   8      146.37      138.68      7.61 o 
  -1  -2   8      468.83      450.40     36.66 o 
   0  -2   8      138.22      146.46      7.43 o 
   1  -2   8      519.63      564.18     17.72 o 
   2  -2   8      977.73     1080.86     40.08 o 
   3  -2   8       27.80       30.68     11.99 o 
   4  -2   8      522.24      490.80     29.34 o 
   5  -2   8        7.84        7.43      4.16 o 
   6  -2   8       63.56       63.57      7.71 o 
   7  -2   8       42.72       35.88      6.88 o 
   8  -2   8       50.21       37.25      7.12 o 
 -10  -1   8       25.86       17.84     14.55 o 
  -9  -1   8      262.64      284.91     28.45 o 
  -8  -1   8       11.44       12.63     13.58 o 
  -7  -1   8       55.67       64.81     12.75 o 
  -6  -1   8        0.78        0.61      1.46 o 
  -5  -1   8       79.77       70.73      4.27 o 
  -4  -1   8      854.90      840.76     26.31 o 
  -3  -1   8       92.51       95.07      5.68 o 
  -2  -1   8     1414.46     1430.19     39.68 o 
  -1  -1   8       67.99       64.15      7.24 o 
   0  -1   8      136.27      117.37      7.10 o 
   1  -1   8      293.69      298.36      9.76 o 
   2  -1   8        6.75        6.30      3.34 o 
   3  -1   8      330.80      352.28     23.62 o 
   4  -1   8      209.17      205.91     20.69 o 
   5  -1   8       32.01       29.35     15.68 o 
   6  -1   8       43.37       42.20      9.11 o 
   7  -1   8       32.25       28.18      6.40 o 
   8  -1   8       28.72       25.27      8.20 o 
   9  -1   8       12.86        6.31      7.95 o 
 -10   0   8      178.98      208.42     22.39 o 
  -9   0   8       13.91        8.60      9.05 o 
  -8   0   8      313.11      368.63     28.86 o 
  -7   0   8       56.80       60.39      5.34 o 
  -6   0   8      505.82      558.17     20.47 o 
  -5   0   8      319.91      300.74     11.49 o 
  -4   0   8       54.33       52.96      2.91 o 
  -3   0   8     3506.14     3879.63    108.50 o 
  -2   0   8      497.02      526.21     14.45 o 
  -1   0   8     1755.98     1779.95     29.01 o 
   0   0   8      415.22      422.98     11.76 o 
   1   0   8       24.05       22.33      2.41 o 
   2   0   8      588.03      616.27     20.28 o 
   3   0   8      406.18      415.50     22.09 o 
   4   0   8      365.64      379.80     17.05 o 
   5   0   8      697.50      675.31     36.67 o 
   6   0   8        0.33        0.68      2.09 o 
   7   0   8       17.70       14.21      5.61 o 
   8   0   8       58.49       45.66      6.07 o 
   9   0   8        0.59        0.36      4.47 o 
 -10   1   8       26.58       24.48      5.93 o 
  -9   1   8      261.50      261.77     23.42 o 
  -8   1   8       11.41       14.25      3.59 o 
  -7   1   8       57.96       65.61      6.09 o 
  -6   1   8        0.17        0.08      1.70 o 
  -5   1   8       83.62       77.50      5.63 o 
  -4   1   8      848.20      853.78     27.85 o 
  -3   1   8       91.55       88.05      5.49 o 
  -2   1   8     1430.29     1387.34     30.43 o 
  -1   1   8       62.47       63.21      3.79 o 
   0   1   8      140.35      128.84      4.42 o 
   1   1   8      294.55      312.71      8.01 o 
   2   1   8        6.33        5.02      2.93 o 
   3   1   8      327.48      336.69     19.31 o 
   4   1   8      211.97      202.69     13.53 o 
   5   1   8       32.89       28.67      5.62 o 
   6   1   8       43.69       39.35      5.19 o 
   7   1   8       31.85       28.29      7.69 o 
   8   1   8       28.92       25.36      4.95 o 
   9   1   8       13.02        6.82     10.53 o 
 -10   2   8       76.67       74.54     24.35 o 
  -9   2   8        5.85        6.01      6.70 o 
  -8   2   8      155.33      174.10     11.53 o 
  -7   2   8        5.25        4.59      3.39 o 
  -6   2   8       74.03       76.53      6.16 o 
  -5   2   8      505.97      430.36     41.99 o 
  -4   2   8        7.05        6.86      1.87 o 
  -3   2   8      903.21      874.46     26.51 o 
  -2   2   8      142.06      138.30      8.66 o 
  -1   2   8      467.03      493.53     17.62 o 
   0   2   8      129.43      146.76      5.60 o 
   1   2   8      525.06      538.43     28.38 o 
   2   2   8      989.64     1077.63     45.46 o 
   3   2   8       28.50       32.37      4.98 o 
   4   2   8      518.55      545.53     26.98 o 
   5   2   8        7.09        8.11      5.59 o 
   6   2   8       65.61       71.74      9.09 o 
   7   2   8       42.82       37.44      5.19 o 
   8   2   8       50.56       43.08      8.35 o 
  -9   3   8      137.85      157.26     17.38 o 
  -8   3   8       60.16       58.67      6.30 o 
  -7   3   8      230.21      232.04     13.83 o 
  -6   3   8      304.48      308.17     18.67 o 
  -5   3   8       67.14       58.74      5.68 o 
  -4   3   8      301.96      311.44     13.31 o 
  -3   3   8       84.63       86.94      6.08 o 
  -2   3   8      664.88      612.05     31.82 o 
  -1   3   8      408.57      394.31     25.90 o 
   0   3   8      286.64      279.44     13.32 o 
   1   3   8      570.63      614.61     25.61 o 
   2   3   8      151.34      160.94     15.03 o 
   3   3   8      249.37      266.20     19.89 o 
   4   3   8      157.83      175.44     14.16 o 
   5   3   8      119.24      123.62     11.63 o 
   6   3   8       33.03       35.42      5.40 o 
   7   3   8       13.49       10.41      9.23 o 
   8   3   8       33.07       32.68     14.26 o 
  -8   4   8      302.59      308.47     18.09 o 
  -7   4   8       86.89       96.41     11.10 o 
  -6   4   8      155.24      157.41     11.01 o 
  -5   4   8      492.39      519.25     23.41 o 
  -4   4   8       19.85       18.04      4.18 o 
  -3   4   8      177.63      166.98     10.76 o 
  -2   4   8       28.73       25.76      3.68 o 
  -1   4   8      154.48      145.59     16.57 o 
   0   4   8      282.65      276.59     21.03 o 
   1   4   8        6.89        7.60      5.10 o 
   2   4   8      240.94      272.30     20.18 o 
   3   4   8      124.93      116.30     15.01 o 
   4   4   8       42.91       49.88      7.76 o 
   5   4   8       40.99       44.46     10.13 o 
   6   4   8        4.31        3.32      2.97 o 
   7   4   8      101.24      107.29     20.23 o 
  -7   5   8      130.82      142.90     22.95 o 
  -6   5   8      161.25      176.28     25.17 o 
  -5   5   8       18.24       18.07     21.43 o 
  -4   5   8      175.48      175.05     18.98 o 
  -3   5   8       10.57       10.89      6.84 o 
  -2   5   8      191.48      214.08     17.38 o 
  -1   5   8       92.31       98.54     16.77 o 
   0   5   8       54.98       53.46      9.27 o 
   1   5   8      468.95      498.42     33.00 o 
   2   5   8        8.08        6.39      6.94 o 
   3   5   8       62.48       68.15     10.70 o 
   4   5   8        1.57        1.30      2.78 o 
   5   5   8       11.84       14.06      9.53 o 
   6   5   8       18.85       15.52     24.36 o 
  -5   6   8      110.78      110.60     20.42 o 
  -4   6   8       21.69       16.34     28.56 o 
  -3   6   8       63.49       86.26     16.44 o 
  -2   6   8       31.15       29.18     10.02 o 
  -1   6   8       92.07      110.05     16.39 o 
   0   6   8      110.92      124.71     13.22 o 
   1   6   8        5.90        2.72      3.05 o 
   2   6   8       77.24       81.61     12.76 o 
   3   6   8        2.72        2.43      2.82 o 
   4   6   8       73.31       79.60     14.82 o 
  -5  -6   9        9.01        7.64     11.97 o 
  -4  -6   9        0.44        0.99      7.11 o 
  -3  -6   9       26.68       32.24     12.35 o 
  -2  -6   9       18.79       12.38     14.84 o 
  -1  -6   9      101.11       91.94     19.78 o 
  -7  -5   9        3.53        1.83      3.53 o 
  -6  -5   9       46.31       39.19      8.59 o 
  -5  -5   9       61.50       57.41     11.48 o 
  -4  -5   9       11.33       12.37     14.88 o 
  -3  -5   9       15.26       13.48     19.18 o 
  -2  -5   9      207.72      201.92     19.95 o 
  -1  -5   9       53.32       46.50     11.22 o 
   0  -5   9       50.62       46.26     12.40 o 
   1  -5   9       15.45       12.06     13.75 o 
   2  -5   9       83.27       65.30     17.13 o 
   3  -5   9       60.57       65.49     12.42 o 
   4  -5   9       42.29       28.70      9.23 o 
   5  -5   9      155.51      159.15     22.66 o 
  -8  -4   9       53.77       53.54     10.95 o 
  -7  -4   9       48.61       49.01     12.37 o 
  -6  -4   9       52.29       53.58     11.66 o 
  -5  -4   9        9.68        7.94      7.80 o 
  -4  -4   9       87.75       80.39     14.34 o 
  -3  -4   9      129.62      135.83     15.50 o 
  -2  -4   9       97.29       97.36     14.31 o 
  -1  -4   9      284.50      311.28     21.87 o 
   0  -4   9       39.88       33.59      9.24 o 
   1  -4   9      193.55      199.49     17.44 o 
   2  -4   9       35.70       41.72     11.02 o 
   3  -4   9       60.16       52.57     10.46 o 
   4  -4   9       99.39      112.32     17.13 o 
   5  -4   9       10.14        4.88      5.21 o 
   6  -4   9      119.19      121.53     17.06 o 
  -9  -3   9       11.21        7.02     10.85 o 
  -8  -3   9       23.78       19.95      8.36 o 
  -7  -3   9       51.73       54.42     10.35 o 
  -6  -3   9       80.81       84.08     12.26 o 
  -5  -3   9      108.16       98.82      9.25 o 
  -4  -3   9      175.01      162.34     15.19 o 
  -3  -3   9      391.01      398.83     17.78 o 
  -2  -3   9      310.15      312.87     16.84 o 
  -1  -3   9       26.63       29.84     12.42 o 
   0  -3   9      505.15      494.30     20.04 o 
   1  -3   9       27.55       22.77     11.19 o 
   2  -3   9      101.60       96.12     16.50 o 
   3  -3   9      269.69      252.49     17.33 o 
   4  -3   9       12.97       11.17      7.93 o 
   5  -3   9      401.61      394.82     24.89 o 
   6  -3   9       18.05       21.81      6.53 o 
   7  -3   9       52.80       54.98     11.45 o 
  -9  -2   9       16.91       11.50     15.23 o 
  -8  -2   9        5.27        4.08      3.92 o 
  -7  -2   9       12.36       12.70      9.07 o 
  -6  -2   9      197.64      156.57     20.70 o 
  -5  -2   9       98.96       87.41      7.64 o 
  -4  -2   9       24.47       24.08      4.51 o 
  -3  -2   9       18.18       17.79      5.97 o 
  -2  -2   9       23.33       20.98      4.69 o 
  -1  -2   9      150.49      139.83     14.52 o 
   0  -2   9       91.53       87.17      6.29 o 
   1  -2   9      277.18      277.16     15.40 o 
   2  -2   9      226.36      222.84     12.48 o 
   3  -2   9       96.17       99.31     13.38 o 
   4  -2   9      451.83      500.60     36.19 o 
   5  -2   9       15.77       17.20      7.09 o 
   6  -2   9       67.09       62.60      8.32 o 
   7  -2   9       15.00       12.87     11.47 o 
   8  -2   9       42.94       36.67      7.87 o 
 -10  -1   9       14.55       12.67      7.35 o 
  -9  -1   9       12.70        7.75     13.63 o 
  -8  -1   9        0.42        0.54      2.35 o 
  -7  -1   9       14.14       13.27     10.81 o 
  -6  -1   9       41.61       43.78      4.31 o 
  -5  -1   9       77.75       72.91      5.89 o 
  -4  -1   9       20.42       20.40      3.74 o 
  -3  -1   9      212.30      216.74     10.66 o 
  -2  -1   9      402.61      334.97     38.92 o 
  -1  -1   9       90.43       91.16     10.20 o 
   0  -1   9      141.27      120.65     11.86 o 
   1  -1   9       52.72       41.83      4.91 o 
   2  -1   9      366.69      395.75     19.43 o 
   3  -1   9      677.05      734.13     32.52 o 
   4  -1   9      203.59      208.06     15.82 o 
   5  -1   9      403.13      449.70     21.63 o 
   6  -1   9       11.49       12.47      7.12 o 
   7  -1   9       82.35       82.57      9.71 o 
   8  -1   9       67.01       69.78      9.04 o 
 -10   0   9       59.16       61.23     18.79 o 
  -9   0   9       43.94       48.18      9.23 o 
  -8   0   9       24.31       17.77      7.58 o 
  -7   0   9        0.88        1.29      1.65 o 
  -6   0   9      196.52      194.18     10.66 o 
  -5   0   9        2.73        4.44      2.56 o 
  -4   0   9      534.37      544.03     18.45 o 
  -3   0   9       13.11       10.55      1.25 o 
  -2   0   9      723.03      751.19     23.14 o 
  -1   0   9     1350.07     1392.18     36.46 o 
   0   0   9        9.46        8.10      2.00 o 
   1   0   9      520.03      567.41     24.78 o 
   2   0   9     1196.77     1192.14     53.69 o 
   3   0   9        0.09        0.65      1.90 o 
   4   0   9      494.66      501.55     25.89 o 
   5   0   9       27.30       23.38     11.86 o 
   6   0   9      117.23      127.17     11.23 o 
   7   0   9       17.19       18.61      7.28 o 
   8   0   9        0.05        1.06      1.96 o 
 -10   1   9       14.75       15.20     27.40 o 
  -9   1   9       12.66       10.25      8.51 o 
  -8   1   9        0.38        0.69      2.12 o 
  -7   1   9       14.02       15.32      4.02 o 
  -6   1   9       41.82       46.80      4.95 o 
  -5   1   9       79.71       77.97      6.67 o 
  -4   1   9       20.11       17.13      2.17 o 
  -3   1   9      212.22      196.60     10.04 o 
  -2   1   9      407.34      415.30     11.84 o 
  -1   1   9       89.94       94.24      4.56 o 
   0   1   9      139.71      130.63      6.05 o 
   1   1   9       52.75       41.64      4.71 o 
   2   1   9      362.69      367.48     21.18 o 
   3   1   9      676.34      735.41     31.11 o 
   4   1   9      201.79      212.01     13.25 o 
   5   1   9      402.63      430.70     21.60 o 
   6   1   9       12.28       13.43     10.53 o 
   7   1   9       79.78       85.66     10.11 o 
   8   1   9       65.57       71.16      9.33 o 
  -9   2   9       17.22       14.83     19.37 o 
  -8   2   9        5.27        5.67      5.63 o 
  -7   2   9       12.39       11.78      6.53 o 
  -6   2   9      195.03      174.19     12.03 o 
  -5   2   9       97.17       96.90      6.62 o 
  -4   2   9       25.30       22.72      2.26 o 
  -3   2   9       19.32       21.59     11.05 o 
  -2   2   9       24.29       25.71     15.38 o 
  -1   2   9      144.90      139.10      8.96 o 
   0   2   9       90.65       84.87      4.88 o 
   1   2   9      263.96      247.65     11.87 o 
   2   2   9      224.58      231.95     14.04 o 
   3   2   9      100.92      106.79     10.41 o 
   4   2   9      459.12      481.66     26.13 o 
   5   2   9       15.98       20.87     10.10 o 
   6   2   9       64.77       69.63      9.96 o 
   7   2   9       14.58       14.00     10.01 o 
   8   2   9       42.49       43.63     10.33 o 
  -9   3   9       11.32        7.32     12.11 o 
  -8   3   9       23.88       23.74      7.61 o 
  -7   3   9       51.11       53.46      7.79 o 
  -6   3   9       80.04       86.76      9.64 o 
  -5   3   9      108.71      109.27     11.54 o 
  -4   3   9      174.52      171.62      9.29 o 
  -3   3   9      397.96      405.39     16.44 o 
  -2   3   9      317.71      320.37     10.88 o 
  -1   3   9       27.38       24.91      2.46 o 
   0   3   9      509.95      508.54     24.88 o 
   1   3   9       27.58       25.22     12.99 o 
   2   3   9      106.96      106.20     13.11 o 
   3   3   9      279.67      287.01     17.74 o 
   4   3   9       13.61       15.25      6.33 o 
   5   3   9      409.58      452.91     21.96 o 
   6   3   9       17.91       23.87      6.06 o 
   7   3   9       51.86       54.20      7.34 o 
  -8   4   9       53.66       55.14      8.87 o 
  -7   4   9       48.61       48.51      7.99 o 
  -6   4   9       52.44       54.84      7.90 o 
  -5   4   9        9.17        9.26     10.19 o 
  -4   4   9       90.68       84.13      9.10 o 
  -3   4   9      129.96      137.58     12.49 o 
  -2   4   9       97.37      100.72      7.25 o 
  -1   4   9      285.69      299.27     31.35 o 
   0   4   9       39.29       33.54     19.88 o 
   1   4   9      196.23      204.93     19.22 o 
   2   4   9       36.63       43.35      7.31 o 
   3   4   9       58.45       55.52      7.68 o 
   4   4   9      103.83      124.84     14.38 o 
   5   4   9       10.13        6.94      4.43 o 
   6   4   9      119.57      143.51     13.34 o 
  -7   5   9        3.82        1.78      5.59 o 
  -6   5   9       45.23       40.93     12.19 o 
  -5   5   9       59.83       59.28     12.97 o 
  -4   5   9       11.40       14.81     20.76 o 
  -3   5   9       16.62       18.70     19.68 o 
  -2   5   9      205.80      222.70     24.06 o 
  -1   5   9       53.82       46.89     12.28 o 
   0   5   9       48.43       55.41      8.31 o 
   1   5   9       14.04       12.47     12.32 o 
   2   5   9       83.57       78.37     11.57 o 
   3   5   9       58.81       68.67      9.04 o 
   4   5   9       42.63       38.79      7.07 o 
   5   5   9      153.05      184.35     19.35 o 
  -5   6   9        9.30        8.17     16.93 o 
  -4   6   9        0.45        0.41      4.35 o 
  -3   6   9       26.06       31.96      8.90 o 
  -2   6   9       18.87       12.01     20.00 o 
  -1   6   9      100.07      103.07     15.94 o 
   0   6   9       14.35        8.59     15.91 o 
   1   6   9       46.55       40.67     11.23 o 
   2   6   9       58.99       69.49      9.94 o 
   3   6   9        2.60        1.45      2.21 o 
  -4  -6  10       21.54       11.09     27.70 o 
  -3  -6  10        1.11        0.63      5.67 o 
  -2  -6  10       90.39       88.34     29.76 o 
  -6  -5  10       12.93        9.05     15.16 o 
  -5  -5  10       80.09       76.25     12.79 o 
  -4  -5  10       26.09       13.70     27.82 o 
  -3  -5  10      104.53       96.37     14.83 o 
  -2  -5  10       68.76       58.88      9.85 o 
  -1  -5  10       34.25       25.40     22.08 o 
   0  -5  10       22.93       17.47     18.30 o 
   1  -5  10       58.86       50.61     36.85 o 
   2  -5  10       22.56       20.20     18.83 o 
   3  -5  10       15.71       11.63     13.41 o 
   4  -5  10       18.69       15.50     27.09 o 
  -8  -4  10       74.92       73.89     16.73 o 
  -7  -4  10       57.53       71.94     13.62 o 
  -6  -4  10      126.41      146.12     19.14 o 
  -5  -4  10       40.06       37.89     10.90 o 
  -4  -4  10      120.11      122.84     10.54 o 
  -3  -4  10       27.71       26.14     19.52 o 
  -2  -4  10       75.08       78.74     13.43 o 
  -1  -4  10      101.28      115.03     18.91 o 
   0  -4  10       92.60      103.03     19.40 o 
   1  -4  10      146.17      139.08     12.80 o 
   2  -4  10       48.16       46.63      8.86 o 
   3  -4  10       12.09       11.02      9.20 o 
   4  -4  10        5.53        5.17      4.82 o 
   5  -4  10       21.93       12.43     13.88 o 
   6  -4  10        2.96        3.08      5.91 o 
  -9  -3  10      138.08      143.66     29.43 o 
  -8  -3  10       45.72       48.05     14.52 o 
  -7  -3  10       91.64       87.81     13.52 o 
  -6  -3  10        1.80        3.23      3.12 o 
  -5  -3  10       62.29       54.78      5.65 o 
  -4  -3  10       90.87       83.80      8.96 o 
  -3  -3  10       30.58       29.25      7.39 o 
  -2  -3  10      263.54      243.12     43.92 o 
  -1  -3  10        9.79       11.25      8.61 o 
   0  -3  10       24.84       20.33     10.53 o 
   1  -3  10       70.30       61.97      7.88 o 
   2  -3  10       33.54       25.97     15.78 o 
   3  -3  10        6.22        4.69      4.97 o 
   4  -3  10       78.18       62.18     10.74 o 
   5  -3  10       10.35        8.57      6.10 o 
   6  -3  10       21.94       16.81      5.70 o 
   7  -3  10        6.95        4.37      5.07 o 
  -9  -2  10       95.14       90.88     15.13 o 
  -8  -2  10      104.19      110.81     16.02 o 
  -7  -2  10        3.24        3.86      3.73 o 
  -6  -2  10      134.81      121.56      9.86 o 
  -5  -2  10       77.94       81.58      7.19 o 
  -4  -2  10      204.34      193.20     11.15 o 
  -3  -2  10      443.85      433.55     17.95 o 
  -2  -2  10       54.60       54.90      6.88 o 
  -1  -2  10       38.95       37.23      7.37 o 
   0  -2  10       54.91       51.04      3.52 o 
   1  -2  10       42.57       39.97      6.74 o 
   2  -2  10       54.22       53.59      7.64 o 
   3  -2  10       80.78       79.65     10.10 o 
   4  -2  10       43.34       38.59     13.74 o 
   5  -2  10      154.92      107.69     14.00 o 
   6  -2  10       62.16       52.89      7.90 o 
   7  -2  10       15.31        8.98      8.72 o 
  -9  -1  10       61.26       61.41     14.46 o 
  -8  -1  10      172.74      178.13     33.43 o 
  -7  -1  10      152.50      157.24     16.54 o 
  -6  -1  10       18.42       15.54      5.03 o 
  -5  -1  10      755.57      755.14     28.94 o 
  -4  -1  10      293.42      297.04     12.16 o 
  -3  -1  10      423.13      428.15     27.22 o 
  -2  -1  10      289.19      287.33     26.60 o 
  -1  -1  10        2.64        3.09      3.51 o 
   0  -1  10      113.93      107.70     12.16 o 
   1  -1  10       12.97       11.37      2.88 o 
   2  -1  10       58.61       54.80      6.46 o 
   3  -1  10        1.47        1.31      1.89 o 
   4  -1  10       34.92       26.59      9.86 o 
   5  -1  10       58.54       57.99     16.30 o 
   6  -1  10       19.10       16.80     10.80 o 
   7  -1  10        4.25        5.94      5.74 o 
   8  -1  10        4.95        3.49      5.22 o 
 -10   0  10        0.81        1.97      5.33 o 
  -9   0  10      221.33      270.19     35.01 o 
  -8   0  10      238.52      245.64     39.18 o 
  -7   0  10       19.23       15.86      6.43 o 
  -6   0  10      236.08      240.61     13.05 o 
  -5   0  10      173.69      165.32      9.45 o 
  -4   0  10        1.34        2.13      1.25 o 
  -3   0  10      272.26      260.95     10.98 o 
  -2   0  10       22.17       21.79      5.63 o 
  -1   0  10        5.45        3.97      0.95 o 
   0   0  10       18.99       16.19      2.23 o 
   1   0  10        2.56        1.34      1.24 o 
   2   0  10      181.00      191.44     13.01 o 
   3   0  10       58.17       49.37      5.89 o 
   4   0  10        0.90        1.24      1.26 o 
   5   0  10        1.78        2.23      1.74 o 
   6   0  10       44.87       43.45     12.15 o 
   7   0  10        6.72        5.69      5.74 o 
   8   0  10        2.25        0.51      1.68 o 
  -9   1  10       61.07       62.76     15.49 o 
  -8   1  10      171.31      171.54     19.05 o 
  -7   1  10      151.86      149.13     12.46 o 
  -6   1  10       18.60       16.59      4.48 o 
  -5   1  10      742.33      655.65     51.16 o 
  -4   1  10      293.19      303.68     16.97 o 
  -3   1  10      419.88      411.40     19.42 o 
  -2   1  10      288.69      280.99     11.36 o 
  -1   1  10        2.63        2.57      1.72 o 
   0   1  10      109.65      102.34      7.26 o 
   1   1  10       12.71       10.79      2.21 o 
   2   1  10       58.16       55.05      7.53 o 
   3   1  10        1.33        1.14      1.74 o 
   4   1  10       34.81       27.39      8.35 o 
   5   1  10       58.23       58.53      9.03 o 
   6   1  10       18.79       17.03     10.40 o 
   7   1  10        3.96        4.82      4.66 o 
   8   1  10        4.95        3.92      4.36 o 
  -9   2  10       98.04       91.59     21.63 o 
  -8   2  10      103.58      110.96     19.73 o 
  -7   2  10        3.22        4.25      6.32 o 
  -6   2  10      130.01      136.01     11.68 o 
  -5   2  10       76.88       79.35     11.13 o 
  -4   2  10      209.91      192.50     15.70 o 
  -3   2  10      452.86      431.67     20.49 o 
  -2   2  10       53.23       58.60      7.55 o 
  -1   2  10       39.84       38.56      6.23 o 
   0   2  10       55.67       58.46      7.77 o 
   1   2  10       41.83       37.39      5.56 o 
   2   2  10       53.18       55.72      7.94 o 
   3   2  10       81.19       77.24      8.87 o 
   4   2  10       43.51       37.51      7.93 o 
   5   2  10      155.69      135.53     12.45 o 
   6   2  10       61.87       66.97      9.46 o 
   7   2  10       15.11        8.75      8.70 o 
  -9   3  10      141.39      150.92     26.73 o 
  -8   3  10       46.62       45.35      7.73 o 
  -7   3  10       93.96      100.64     11.89 o 
  -6   3  10        1.72        2.27      2.08 o 
  -5   3  10       66.86       69.47      8.82 o 
  -4   3  10       93.58       92.24     11.17 o 
  -3   3  10       32.76       32.19      6.69 o 
  -2   3  10      270.32      279.17     17.65 o 
  -1   3  10       10.22        9.92      8.39 o 
   0   3  10       23.09       23.38      4.80 o 
   1   3  10       68.39       62.57      9.39 o 
   2   3  10       32.91       28.02     14.63 o 
   3   3  10        6.51        4.47      4.96 o 
   4   3  10       79.26       71.57      9.65 o 
   5   3  10       10.72        7.89      7.05 o 
   6   3  10       21.29       18.30     12.01 o 
   7   3  10        6.96        4.55      3.53 o 
  -8   4  10       75.57       76.46     14.89 o 
  -7   4  10       57.69       70.79     10.06 o 
  -6   4  10      124.81      144.86     15.31 o 
  -5   4  10       40.71       40.52      6.34 o 
  -4   4  10      118.58      132.41     16.16 o 
  -3   4  10       28.98       31.13      6.05 o 
  -2   4  10       74.82       80.29      8.85 o 
  -1   4  10      102.21       96.42     11.45 o 
   0   4  10       91.63       86.13     11.77 o 
   1   4  10      144.13      147.38     14.97 o 
   2   4  10       47.93       44.00      6.61 o 
   3   4  10       12.38       11.22     10.42 o 
   4   4  10        5.25        3.83      4.30 o 
   5   4  10       21.22       13.69     14.16 o 
   6   4  10        2.87        3.71      4.60 o 
  -6   5  10       13.30       12.95     20.19 o 
  -5   5  10       81.67       83.00     14.59 o 
  -4   5  10       25.29       20.29     22.04 o 
  -3   5  10      105.63      130.45     18.39 o 
  -2   5  10       67.31       77.43     15.52 o 
  -1   5  10       33.95       28.85      6.29 o 
   0   5  10       24.05       19.86     12.10 o 
   1   5  10       59.17       52.86      9.18 o 
   2   5  10       22.78       23.67     11.33 o 
   3   5  10       16.25       11.69     13.64 o 
   4   5  10       19.45       18.38     19.82 o 
  -4   6  10       19.78       13.11     28.26 o 
  -3   6  10        0.77        0.75      4.30 o 
  -2   6  10       91.45      104.18     18.56 o 
  -1   6  10        7.51        5.74      7.32 o 
   0   6  10       10.41       13.07     16.66 o 
   1   6  10        8.11        6.41     10.73 o 
   2   6  10        7.38        5.83      7.40 o 
  -5  -5  11       69.08       80.56     18.30 o 
  -4  -5  11        1.27        0.79      6.57 o 
  -3  -5  11       55.26       42.91      8.81 o 
  -2  -5  11        9.46        9.17     10.95 o 
  -1  -5  11      254.46      258.76     39.63 o 
   0  -5  11       96.50       88.18     17.15 o 
   1  -5  11       64.81       58.46     14.29 o 
   3  -5  11        5.51        4.40      9.41 o 
  -7  -4  11      186.69      172.78     38.57 o 
  -6  -4  11       52.73       57.01     11.22 o 
  -5  -4  11       52.31       54.93     10.02 o 
  -4  -4  11      207.79      220.29     24.41 o 
  -3  -4  11       17.08       12.41     11.46 o 
  -2  -4  11      210.36      241.49     22.01 o 
  -1  -4  11       99.88      103.77     30.19 o 
   0  -4  11       48.68       43.64     33.93 o 
   1  -4  11      367.27      374.37     52.65 o 
   2  -4  11       69.10       63.08     22.09 o 
   3  -4  11       61.23       82.89     51.94 o 
   4  -4  11       34.02       35.74     29.60 o 
   5  -4  11       10.65       15.46     23.73 o 
  -8  -3  11       38.65       33.28     23.36 o 
  -7  -3  11       66.76       62.90     14.75 o 
  -6  -3  11      111.33      122.70     18.62 o 
  -5  -3  11      175.87      163.63     14.05 o 
  -4  -3  11       32.36       30.98      6.85 o 
  -3  -3  11       45.23       43.72      6.40 o 
  -2  -3  11       36.69       28.51      7.74 o 
  -1  -3  11      218.55      216.62     25.10 o 
   0  -3  11      118.79      134.49     19.75 o 
   1  -3  11      196.54      167.79     28.34 o 
   2  -3  11      209.81      214.56     38.37 o 
   3  -3  11      136.38      118.37     16.20 o 
   4  -3  11      115.28      101.18     17.13 o 
   5  -3  11        5.05        5.92      5.68 o 
   6  -3  11       29.51       19.44     10.87 o 
  -9  -2  11      109.68      117.10     33.23 o 
  -8  -2  11       72.91       84.54     17.79 o 
  -7  -2  11      117.42      133.05     25.56 o 
  -6  -2  11      105.42      114.04     15.34 o 
  -5  -2  11       35.30       32.87      5.57 o 
  -4  -2  11      586.50      580.86     26.91 o 
  -3  -2  11       21.93       22.08      5.59 o 
  -2  -2  11      841.31      790.99     69.93 o 
  -1  -2  11      281.82      249.39     21.28 o 
   0  -2  11      228.65      218.13     20.16 o 
   1  -2  11      123.02      121.74      9.21 o 
   2  -2  11       33.61       26.28      9.46 o 
   3  -2  11      265.17      272.14     20.88 o 
   4  -2  11        4.13        4.56      3.08 o 
   5  -2  11      201.20      212.52     27.83 o 
   6  -2  11       23.81       30.53      8.20 o 
   7  -2  11       14.27       14.69      6.23 o 
  -9  -1  11       12.29        7.81     26.68 o 
  -8  -1  11      262.94      265.06     37.69 o 
  -7  -1  11      119.15      142.12     26.64 o 
  -6  -1  11       59.78       64.13      6.62 o 
  -5  -1  11      307.56      316.54     16.91 o 
  -4  -1  11        8.29        6.29      4.86 o 
  -3  -1  11      925.11      963.44     29.55 o 
  -2  -1  11      394.03      379.00     40.45 o 
  -1  -1  11      159.69      151.22     14.21 o 
   0  -1  11      342.17      329.77     35.88 o 
   1  -1  11       26.84       25.45      7.51 o 
   2  -1  11      252.14      257.16     14.98 o 
   3  -1  11       68.12       61.34      7.25 o 
   4  -1  11      182.25      207.66     15.24 o 
   5  -1  11      165.58      182.23     19.99 o 
   6  -1  11       21.49       17.34      7.09 o 
   7  -1  11        7.05        6.20      6.02 o 
  -9   0  11      106.83      126.68     25.21 o 
  -8   0  11       33.10       44.57     13.76 o 
  -7   0  11      100.28       85.28     11.11 o 
  -6   0  11      157.19      167.79     15.79 o 
  -5   0  11      197.20      217.69     15.66 o 
  -4   0  11      263.92      281.49     19.69 o 
  -3   0  11      102.64       99.92      9.52 o 
  -2   0  11      625.87      673.66     30.74 o 
  -1   0  11      247.84      279.99     23.87 o 
   0   0  11       18.36       15.62      3.50 o 
   1   0  11       13.68       17.18      4.89 o 
   2   0  11       73.57       65.95      5.98 o 
   3   0  11      127.72      129.13      9.82 o 
   4   0  11      115.89      109.11     13.00 o 
   5   0  11      105.47       93.50     14.86 o 
   6   0  11       17.87       21.55      7.42 o 
   7   0  11        8.04        4.61      4.87 o 
  -9   1  11       12.04        9.43     31.62 o 
  -8   1  11      259.92      261.83     36.94 o 
  -7   1  11      120.70      127.97     15.15 o 
  -6   1  11       59.47       67.47      8.13 o 
  -5   1  11      307.22      320.99     20.51 o 
  -4   1  11        8.44        8.68      6.85 o 
  -3   1  11      913.45      927.91     43.51 o 
  -2   1  11      390.61      408.15     16.08 o 
  -1   1  11      158.35      150.76      6.70 o 
   0   1  11      331.13      377.79     28.52 o 
   1   1  11       25.53       23.61      4.40 o 
   2   1  11      252.11      275.69     16.23 o 
   3   1  11       68.69       65.03     13.89 o 
   4   1  11      181.86      204.57     14.26 o 
   5   1  11      164.24      171.69     18.70 o 
   6   1  11       22.97       16.92     11.54 o 
   7   1  11        6.07        5.62      6.23 o 
  -9   2  11      112.86      119.55     33.62 o 
  -8   2  11       71.59       83.54     10.15 o 
  -7   2  11      119.39      119.81     14.45 o 
  -6   2  11      111.13      118.10     11.52 o 
  -5   2  11       35.48       36.22      7.90 o 
  -4   2  11      596.07      637.33     33.51 o 
  -3   2  11       20.99       22.82      6.28 o 
  -2   2  11      850.64      846.64     31.28 o 
  -1   2  11      281.41      288.32     16.82 o 
   0   2  11      222.69      225.37     25.34 o 
   1   2  11      123.10      136.13     10.63 o 
   2   2  11       33.80       36.48      6.98 o 
   3   2  11      268.14      276.83     23.46 o 
   4   2  11        3.37        4.34      3.85 o 
   5   2  11      199.32      226.83     24.91 o 
   6   2  11       21.81       26.00      5.71 o 
   7   2  11       14.65       10.75     11.45 o 
  -8   3  11       38.16       41.41      7.90 o 
  -7   3  11       69.01       70.69      9.70 o 
  -6   3  11      107.82      115.33     14.45 o 
  -5   3  11      179.95      185.92     15.58 o 
  -4   3  11       32.29       33.25      5.55 o 
  -3   3  11       50.11       52.99      6.94 o 
  -2   3  11       39.49       35.01      5.93 o 
  -1   3  11      216.31      219.25     17.32 o 
   0   3  11      123.20      135.19     14.71 o 
   1   3  11      195.08      179.31     20.49 o 
   2   3  11      210.19      248.54     18.07 o 
   3   3  11      136.83      152.88     14.37 o 
   4   3  11      116.49      122.84     15.09 o 
   5   3  11        4.83        6.01      8.04 o 
   6   3  11       29.11       24.33      7.06 o 
  -7   4  11      188.78      183.06     30.84 o 
  -6   4  11       54.14       57.51      8.65 o 
  -5   4  11       51.62       57.45      8.20 o 
  -4   4  11      209.26      225.25     32.73 o 
  -3   4  11       17.35       14.76      4.99 o 
  -2   4  11      205.60      217.99     23.75 o 
  -1   4  11       99.10      103.66     11.71 o 
   0   4  11       50.01       50.10      9.50 o 
   1   4  11      366.52      401.32     34.54 o 
   2   4  11       68.47       61.41      8.98 o 
   3   4  11       58.43       70.98      9.69 o 
   4   4  11       34.73       40.25      6.88 o 
   5   4  11       10.15       13.96     10.73 o 
  -5   5  11       68.62       82.83     15.95 o 
  -4   5  11        1.40        2.46      4.38 o 
  -3   5  11       57.33       64.43     14.19 o 
  -2   5  11        9.40       13.11     16.06 o 
  -1   5  11      252.26      279.83     27.09 o 
   0   5  11       97.76      108.72     13.35 o 
   1   5  11       64.14       64.59      9.53 o 
   2   5  11      241.52      254.94     23.90 o 
   3   5  11        5.44        5.34      7.04 o 
  -2   6  11       50.15       59.35     17.26 o 
  -1   6  11       24.78       24.23      9.74 o 
   0   6  11      165.01      165.82     28.81 o 
  -4  -5  12       37.98       32.72     12.60 o 
  -3  -5  12        8.26        3.75      5.71 o 
  -2  -5  12       32.68       28.71      8.51 o 
  -1  -5  12      164.77      159.00     28.07 o 
   0  -5  12       22.52       13.66     29.00 o 
   1  -5  12      110.42      116.07     25.09 o 
   2  -5  12       12.94       15.95     22.60 o 
  -6  -4  12       68.70       62.00     13.52 o 
  -5  -4  12       69.28       64.85     13.12 o 
  -4  -4  12        1.53        1.12      3.20 o 
  -3  -4  12       26.10       17.59     16.38 o 
  -2  -4  12       71.16       62.98     14.03 o 
  -1  -4  12       34.34       18.53     15.83 o 
   0  -4  12       76.08       78.36     17.31 o 
   1  -4  12       22.86       16.73     19.08 o 
   2  -4  12       84.00       74.00     19.00 o 
   3  -4  12       59.62       66.40     16.57 o 
   4  -4  12        5.79        4.55      6.94 o 
  -7  -3  12       41.08       47.69     15.95 o 
  -6  -3  12       38.29       38.06     11.64 o 
  -5  -3  12       82.03       80.38     18.28 o 
  -4  -3  12       62.13       60.35      7.62 o 
  -3  -3  12        7.24        6.84      5.83 o 
  -2  -3  12       49.60       49.20     12.80 o 
  -1  -3  12       56.87       56.42     18.70 o 
   0  -3  12       22.97       15.21     32.42 o 
   1  -3  12      124.48      117.01     18.25 o 
   2  -3  12        5.86        4.39      6.18 o 
   3  -3  12       46.39       37.33     10.85 o 
   4  -3  12       69.28       58.70     14.44 o 
   5  -3  12       37.34       32.11     11.06 o 
  -8  -2  12       16.78       10.20     22.08 o 
  -7  -2  12       47.77       44.91     13.91 o 
  -6  -2  12       13.43       13.79     11.51 o 
  -5  -2  12       11.21        8.60      7.77 o 
  -4  -2  12       20.43       17.24      5.53 o 
  -3  -2  12       43.41       45.08      6.04 o 
  -2  -2  12       52.07       44.50     10.17 o 
  -1  -2  12       90.60       83.37     13.22 o 
   0  -2  12       86.07       72.85     12.14 o 
   1  -2  12      167.44      156.26     22.49 o 
   2  -2  12       77.81       71.23     17.86 o 
   3  -2  12       97.97       77.70     17.42 o 
   4  -2  12       40.79       39.08     12.13 o 
   5  -2  12      143.94      130.36     24.63 o 
   6  -2  12       24.06       24.96      7.27 o 
  -9  -1  12       24.58       32.19     14.55 o 
  -8  -1  12        1.66        2.80      9.19 o 
  -7  -1  12       27.41       22.91     10.26 o 
  -6  -1  12       75.84       70.87      8.80 o 
  -5  -1  12        6.09       10.19      8.67 o 
  -4  -1  12       86.29       78.25      9.38 o 
  -3  -1  12       46.65       44.65      7.99 o 
  -2  -1  12      108.52      104.52     14.69 o 
  -1  -1  12      224.43      195.77     18.99 o 
   0  -1  12      102.67       96.14     16.77 o 
   1  -1  12       68.96       65.68     11.29 o 
   2  -1  12      167.36      130.00     15.68 o 
   3  -1  12       15.36       12.65      6.41 o 
   4  -1  12       34.23       33.16      5.83 o 
   5  -1  12       43.23       32.00      7.70 o 
   6  -1  12       69.80       69.21      9.68 o 
  -9   0  12       68.03       69.65     22.01 o 
  -8   0  12       12.41       12.49     23.65 o 
  -7   0  12        0.04        1.20      2.01 o 
  -6   0  12       38.00       40.19      7.03 o 
  -5   0  12      196.80      181.77     16.71 o 
  -4   0  12        4.24        1.08      3.41 o 
  -3   0  12       62.43       65.24      7.53 o 
  -2   0  12        0.31        0.19      2.38 o 
  -1   0  12        7.66       11.74      9.10 o 
   0   0  12      173.27      172.52     23.55 o 
   1   0  12       34.25       35.76      5.73 o 
   2   0  12       61.10       58.68      6.71 o 
   3   0  12      206.96      208.71     19.36 o 
   4   0  12        0.19        0.42      2.39 o 
   5   0  12       87.72       87.33      8.76 o 
   6   0  12       18.53       16.22     18.88 o 
  -9   1  12       24.42       30.91     13.61 o 
  -8   1  12        1.59        2.56      8.12 o 
  -7   1  12       26.77       21.04      5.40 o 
  -6   1  12       75.41       72.20      8.99 o 
  -5   1  12        6.12        8.86      5.87 o 
  -4   1  12       86.82       82.36     10.34 o 
  -3   1  12       44.97       43.34      6.27 o 
  -2   1  12      107.22       99.09      9.41 o 
  -1   1  12      221.84      211.85     14.80 o 
   0   1  12      102.86       94.81      8.38 o 
   1   1  12       64.94       63.88      5.51 o 
   2   1  12      163.12      162.83     14.30 o 
   3   1  12       14.80       13.69      4.13 o 
   4   1  12       32.36       33.46      6.70 o 
   5   1  12       43.40       36.92      6.37 o 
   6   1  12       66.85       78.25      9.89 o 
  -8   2  12       17.18       10.15     13.89 o 
  -7   2  12       47.05       45.21      9.20 o 
  -6   2  12       13.43       13.31      7.25 o 
  -5   2  12       11.80       10.90     10.03 o 
  -4   2  12       20.75       18.55     12.00 o 
  -3   2  12       44.26       46.61      7.97 o 
  -2   2  12       54.55       51.26      6.18 o 
  -1   2  12       90.87       94.14     16.53 o 
   0   2  12       84.48       79.61      8.33 o 
   1   2  12      170.19      175.38     14.64 o 
   2   2  12       74.63       63.70      8.60 o 
   3   2  12       97.40      100.26      9.73 o 
   4   2  12       41.56       38.50      6.32 o 
   5   2  12      143.59      152.80     16.85 o 
   6   2  12       25.06       25.78      9.36 o 
  -7   3  12       42.32       47.95      8.23 o 
  -6   3  12       38.79       40.54      7.61 o 
  -5   3  12       81.55       83.31     11.28 o 
  -4   3  12       62.99       59.36      9.62 o 
  -3   3  12        7.30        7.41      7.83 o 
  -2   3  12       51.09       52.18      9.01 o 
  -1   3  12       59.43       66.76      8.68 o 
   0   3  12       23.63       19.37      7.28 o 
   1   3  12      125.32      132.67     12.97 o 
   2   3  12        4.80        4.35      5.94 o 
   3   3  12       48.41       51.75      9.82 o 
   4   3  12       71.38       71.51      9.15 o 
   5   3  12       37.33       37.30      7.15 o 
  -6   4  12       68.11       62.59     10.53 o 
  -5   4  12       68.60       65.94      9.02 o 
  -4   4  12        1.62        2.09      2.67 o 
  -3   4  12       26.63       21.79      6.70 o 
  -2   4  12       71.76       70.60     12.45 o 
  -1   4  12       33.41       24.99      5.88 o 
   0   4  12       73.93       84.07     12.38 o 
   1   4  12       22.62       14.63     14.56 o 
   2   4  12       83.85       87.51     11.88 o 
   3   4  12       59.38       63.49      9.21 o 
   4   4  12        5.72        3.03      3.08 o 
  -4   5  12       37.33       36.58     14.59 o 
  -3   5  12        8.68        4.68     10.33 o 
  -2   5  12       33.12       30.17     12.59 o 
  -1   5  12      163.14      158.65     18.71 o 
   0   5  12       22.02       17.47     16.11 o 
   1   5  12      108.14      120.47     15.52 o 
   2   5  12       13.14       12.85     14.01 o 
  -2  -5  13       16.85       10.26     16.38 o 
  -1  -5  13      168.15      147.77     58.99 o 
   0  -5  13       51.12       26.73     31.26 o 
  -5  -4  13      104.79      119.43     23.30 o 
  -4  -4  13       63.67       47.26     19.38 o 
  -3  -4  13        5.66        6.35      9.87 o 
  -2  -4  13      121.63      123.94     19.74 o 
  -1  -4  13       12.05        7.08     13.26 o 
   0  -4  13       89.06       82.45     15.63 o 
   1  -4  13       18.77       14.96     17.98 o 
   2  -4  13       10.29        7.16     12.66 o 
   3  -4  13       38.23       23.44     32.84 o 
  -7  -3  13       60.08       60.39     20.42 o 
  -6  -3  13      107.13      137.62     23.39 o 
  -5  -3  13        0.46        1.18      7.24 o 
  -4  -3  13       55.51       56.49     10.89 o 
  -3  -3  13      128.25      123.79     23.49 o 
  -2  -3  13       10.90        8.58      8.81 o 
  -1  -3  13      143.60      157.41     26.15 o 
   0  -3  13       11.78       10.40     12.45 o 
   1  -3  13      129.83      118.34     29.10 o 
   2  -3  13      101.19       71.88     22.08 o 
   3  -3  13       10.03        6.09      6.86 o 
   4  -3  13        7.17        5.47     11.25 o 
  -8  -2  13       25.30       26.60     28.51 o 
  -7  -2  13      163.54      189.66     31.05 o 
  -6  -2  13      100.30       94.00     19.96 o 
  -5  -2  13      129.07      142.95     16.83 o 
  -4  -2  13      109.73      109.18     11.36 o 
  -3  -2  13       48.03       43.16      9.10 o 
  -2  -2  13      108.60      117.31     15.33 o 
  -1  -2  13       13.27       13.23     11.39 o 
   0  -2  13       42.58       39.92      8.53 o 
   1  -2  13        1.04        1.19      3.78 o 
   2  -2  13        0.79        1.77      4.06 o 
   3  -2  13       14.62       14.29     16.15 o 
   4  -2  13        1.41        2.37      4.20 o 
   5  -2  13       80.22       60.16     15.15 o 
  -8  -1  13      123.71      146.79     38.23 o 
  -7  -1  13        8.22        6.74     15.18 o 
  -6  -1  13       85.22       92.78     12.16 o 
  -5  -1  13       62.37       67.12      8.51 o 
  -4  -1  13       84.77       88.91     11.45 o 
  -3  -1  13       24.36       21.62      6.97 o 
  -2  -1  13      152.91      163.35     20.75 o 
  -1  -1  13       54.66       60.56     11.12 o 
   0  -1  13        7.37       10.75     10.86 o 
   1  -1  13       25.73       31.47     18.98 o 
   2  -1  13       28.34       24.57     31.04 o 
   3  -1  13       13.40       11.83     14.06 o 
   4  -1  13       38.70       33.13     21.46 o 
   5  -1  13        0.49        0.47      3.73 o 
   6  -1  13        7.04        5.93     10.73 o 
  -8   0  13       50.60       62.87     19.50 o 
  -7   0  13      253.54      255.49     36.84 o 
  -6   0  13        1.76        2.47      3.85 o 
  -5   0  13      212.65      225.16     17.98 o 
  -4   0  13      266.06      241.46     17.37 o 
  -3   0  13       12.80       13.56      4.89 o 
  -2   0  13      262.09      266.06     29.03 o 
  -1   0  13       31.57       35.58      8.04 o 
   0   0  13        2.20        0.95      4.49 o 
   1   0  13       11.33        8.66     11.97 o 
   2   0  13       66.68       72.61     12.04 o 
   3   0  13      208.37      208.04     31.91 o 
   4   0  13       41.94       42.90     10.20 o 
   5   0  13       21.27       19.74     24.17 o 
   6   0  13       39.59       34.34     15.49 o 
  -8   1  13      121.53      136.82     35.48 o 
  -7   1  13        7.93        4.47      7.46 o 
  -6   1  13       82.65       93.56     10.49 o 
  -5   1  13       60.37       63.59      8.50 o 
  -4   1  13       80.93       80.45      9.35 o 
  -3   1  13       26.75       19.23     14.34 o 
  -2   1  13      152.25      162.24     22.11 o 
  -1   1  13       52.51       58.33     11.31 o 
   0   1  13        7.17        7.57     17.91 o 
   1   1  13       24.09       24.26      4.03 o 
   2   1  13       28.77       26.13      4.42 o 
   3   1  13       13.72       13.05      3.43 o 
   4   1  13       39.56       32.50     13.16 o 
   5   1  13        0.43        0.29      2.64 o 
   6   1  13        7.11        4.12      5.56 o 
  -8   2  13       23.69       23.88      8.22 o 
  -7   2  13      161.71      174.03     18.80 o 
  -6   2  13      100.76       95.03     11.84 o 
  -5   2  13      123.20      136.76     16.22 o 
  -4   2  13      107.00      114.81     11.99 o 
  -3   2  13       49.53       46.69      7.47 o 
  -2   2  13      110.30      116.01     17.44 o 
  -1   2  13       13.06       11.48      4.46 o 
   0   2  13       40.29       43.03      5.84 o 
   1   2  13        0.91        0.64      1.58 o 
   2   2  13        1.01        1.48      2.70 o 
   3   2  13       14.02       14.23      5.29 o 
   4   2  13        1.43        2.87      3.20 o 
   5   2  13       80.93       71.38      9.81 o 
  -7   3  13       60.09       62.08     12.82 o 
  -6   3  13      106.53      129.60     14.90 o 
  -5   3  13        0.62        0.81      3.09 o 
  -4   3  13       57.79       62.90      8.47 o 
  -3   3  13      128.32      132.55     16.06 o 
  -2   3  13       11.60        9.06     10.58 o 
  -1   3  13      142.88      151.37     24.68 o 
   0   3  13       11.85        8.28      7.47 o 
   1   3  13      126.45      125.65     15.21 o 
   2   3  13       98.37       92.86     10.14 o 
   3   3  13       10.01        5.16      4.33 o 
   4   3  13        7.22        4.78      6.65 o 
  -5   4  13      104.50      118.99     20.11 o 
  -4   4  13       64.80       68.30     13.22 o 
  -3   4  13        6.22        7.59     16.79 o 
  -2   4  13      121.96      141.14     14.47 o 
  -1   4  13       11.70        7.24      9.25 o 
   0   4  13       89.35      102.08     12.58 o 
   1   4  13       17.88       13.73     15.48 o 
   2   4  13       10.58        9.91      9.22 o 
   3   4  13       39.55       33.53      8.36 o 
  -3   5  13      113.98      117.57     29.52 o 
  -2   5  13       16.78       16.13      5.85 o 
  -1   5  13      166.26      164.97     28.99 o 
   0   5  13       51.05       40.57     10.25 o 
  -3  -4  14       83.16       72.50     17.46 o 
  -2  -4  14       25.13       24.48     13.91 o 
  -1  -4  14       83.30       82.26     22.01 o 
   0  -4  14      141.33      152.21     25.16 o 
   1  -4  14        7.31        4.93      9.78 o 
  -6  -3  14      120.82      117.89     32.49 o 
  -5  -3  14      119.29      120.18     23.06 o 
  -4  -3  14      143.52      152.34     19.63 o 
  -3  -3  14       34.20       31.86      9.45 o 
  -2  -3  14       95.07      100.97     17.52 o 
  -1  -3  14       95.95       94.65     16.35 o 
   0  -3  14       55.26       51.87     12.34 o 
   1  -3  14       59.57       62.73     21.43 o 
   2  -3  14       19.08       14.64     16.25 o 
   3  -3  14       78.86       73.95     21.41 o 
  -7  -2  14       78.15       93.80     26.96 o 
  -6  -2  14       28.05       22.50     28.27 o 
  -5  -2  14       75.76       77.83     10.17 o 
  -4  -2  14        1.08        0.85      3.31 o 
  -3  -2  14      114.83      106.32     18.13 o 
  -2  -2  14      143.91      128.74     24.30 o 
  -1  -2  14      159.17      147.53     23.21 o 
   0  -2  14      126.21      124.47     22.77 o 
   1  -2  14       68.45       69.13     16.41 o 
   2  -2  14       82.57      100.76     18.24 o 
   3  -2  14        8.36        4.94      9.20 o 
   4  -2  14       30.08       30.49     10.27 o 
  -7  -1  14       21.29       15.59     33.29 o 
  -6  -1  14      125.95      137.84     13.41 o 
  -5  -1  14       10.64        8.79     12.53 o 
  -4  -1  14      147.39      169.01     19.07 o 
  -3  -1  14       30.46       34.80      8.38 o 
  -2  -1  14      123.73      124.79     23.49 o 
  -1  -1  14      219.55      278.55     27.65 o 
   0  -1  14       11.39       12.74     15.81 o 
   1  -1  14      176.53      188.79     30.21 o 
   2  -1  14        6.25        6.28     10.77 o 
   3  -1  14      187.35      183.67     29.71 o 
   4  -1  14       12.99       13.18     27.99 o 
   5  -1  14      107.05       93.29     35.83 o 
  -7   0  14      116.51      121.90     23.39 o 
  -6   0  14       22.96       19.66     10.48 o 
  -5   0  14       66.07       77.20     10.53 o 
  -4   0  14       76.28       74.30     10.79 o 
  -3   0  14       13.37       13.97     10.50 o 
  -2   0  14      121.53      114.34     15.51 o 
  -1   0  14       37.30       39.67      8.80 o 
   0   0  14      115.64      130.43     24.64 o 
   1   0  14        0.65        3.38      4.94 o 
   2   0  14       41.29       57.77     17.44 o 
   3   0  14       10.42        4.68      8.57 o 
   4   0  14      173.66      165.76     33.22 o 
   5   0  14      110.17      104.49     27.03 o 
  -7   1  14       20.90       16.33      5.05 o 
  -6   1  14      127.48      137.02     13.68 o 
  -5   1  14       11.07        9.34     11.43 o 
  -4   1  14      144.43      159.87     18.27 o 
  -3   1  14       29.48       37.91      6.70 o 
  -2   1  14      121.27      131.84     17.02 o 
  -1   1  14      218.02      252.33     25.11 o 
   0   1  14       11.64       14.51     12.24 o 
   1   1  14      171.84      196.47     31.90 o 
   2   1  14        6.19        7.73      9.73 o 
   3   1  14      191.87      205.95     28.57 o 
   4   1  14       12.61       15.75     20.59 o 
   5   1  14      109.24      103.10     26.57 o 
  -7   2  14       77.66       93.59     23.22 o 
  -6   2  14       26.34       26.32      5.98 o 
  -5   2  14       77.66       84.42     13.29 o 
  -4   2  14        1.11        1.40      1.92 o 
  -3   2  14      110.29      112.14     14.68 o 
  -2   2  14      138.73      132.66     22.62 o 
  -1   2  14      159.52      150.37     31.67 o 
   0   2  14      125.22      141.98     23.16 o 
   1   2  14       67.48       68.37     12.14 o 
   2   2  14       83.95       88.48     14.66 o 
   3   2  14        7.68        5.40      9.40 o 
   4   2  14       30.35       35.23     10.95 o 
  -6   3  14      125.67      120.13     23.51 o 
  -5   3  14      117.08      108.31     15.58 o 
  -4   3  14      143.99      152.83     15.87 o 
  -3   3  14       34.52       33.85     11.37 o 
  -2   3  14       94.40      115.89     18.38 o 
  -1   3  14       96.19       97.39     15.18 o 
   0   3  14       54.90       56.79     12.48 o 
   1   3  14       62.18       76.44     15.95 o 
   2   3  14       19.14       14.31     17.43 o 
   3   3  14       79.02       89.54     23.34 o 
  -4   4  14        5.23        3.29      5.35 o 
  -3   4  14       82.76       92.65     16.86 o 
  -2   4  14       24.58       29.36     23.58 o 
  -1   4  14       81.40       95.42     16.89 o 
   0   4  14      139.96      185.81     27.31 o 
   1   4  14        7.69        4.41      6.12 o 
   2   4  14      195.83      194.63     33.06 o 
  -4  -3  15       46.60       39.41     11.66 o 
  -3  -3  15       20.55       11.49     15.47 o 
  -2  -3  15        4.70        3.60      4.26 o 
  -1  -3  15        0.40        1.59      4.41 o 
   0  -3  15       11.40        7.57     16.47 o 
   1  -3  15        8.25        9.69     13.82 o 
   2  -3  15       67.02       53.08     19.88 o 
  -6  -2  15        9.60       13.09     25.03 o 
  -5  -2  15        2.33        2.79      4.41 o 
  -4  -2  15       11.16        9.14     12.66 o 
  -3  -2  15        7.49        4.36     10.01 o 
  -2  -2  15       30.36       27.48     36.71 o 
   0  -2  15       19.31       23.97     13.84 o 
   1  -2  15       18.63       15.19     17.79 o 
   2  -2  15       26.82       25.39      9.09 o 
   3  -2  15       29.27       16.32     24.63 o 
  -6  -1  15        8.52        8.41     16.13 o 
  -5  -1  15        4.92        4.30      7.08 o 
  -4  -1  15       24.29       21.31      7.00 o 
  -3  -1  15        0.42        1.18      3.02 o 
  -2  -1  15      132.50      128.62     21.46 o 
  -1  -1  15       57.40       46.51     10.85 o 
   0  -1  15       34.66       31.76     10.33 o 
   1  -1  15       36.19       39.62     25.62 o 
   2  -1  15       33.18       21.12     28.45 o 
   3  -1  15       64.17       56.71     24.86 o 
  -6   0  15        7.13        2.76      3.75 o 
  -5   0  15        3.38        2.78      3.81 o 
  -4   0  15       44.43       33.03      7.54 o 
  -3   0  15       87.37       77.68     12.04 o 
  -2   0  15       50.22       53.41     10.00 o 
  -1   0  15        8.68        7.32      7.50 o 
   0   0  15        4.37        3.55      3.88 o 
   1   0  15       87.47       95.52     17.13 o 
   2   0  15        2.50        1.16      4.97 o 
   3   0  15       48.30       51.08     12.97 o 
   4   0  15       23.53       25.69      9.72 o 
  -6   1  15        7.99        3.22      4.25 o 
  -5   1  15        4.93        5.63      6.84 o 
  -4   1  15       25.04       23.79      6.07 o 
  -3   1  15        0.34        0.20      2.89 o 
  -2   1  15      131.63      130.93     18.04 o 
  -1   1  15       56.79       51.08     10.63 o 
   0   1  15       34.18       30.34      8.60 o 
   1   1  15       35.92       35.39      9.05 o 
   2   1  15       32.14       29.80      9.03 o 
   3   1  15       61.79       58.45     15.46 o 
   4   1  15        4.51        2.44      8.68 o 
  -6   2  15        9.54       17.08      6.75 o 
  -5   2  15        2.32        2.67      3.67 o 
  -4   2  15       11.04        7.56     12.14 o 
  -3   2  15        7.57        6.40      7.81 o 
  -2   2  15       30.09       35.63      9.22 o 
  -1   2  15        1.28        0.81      5.79 o 
   0   2  15       19.56       24.80     20.84 o 
   1   2  15       19.02       13.83     25.48 o 
   2   2  15       27.21       29.07      8.61 o 
   3   2  15       29.42       15.69     26.40 o 
  -4   3  15       46.49       41.61      9.34 o 
  -3   3  15       19.79       10.82     20.65 o 
  -2   3  15        4.47        2.07      5.47 o 
  -1   3  15        0.46        1.06      3.61 o 
   0   3  15       11.62        7.89     16.66 o 
   1   3  15        8.02       11.24     22.08 o 
   2   3  15       67.68       77.31     21.70 o 
  -4  -2  16       90.45       91.38     24.17 o 
  -3  -2  16       58.04       57.74     14.12 o 
  -2  -2  16       36.22       31.56     11.11 o 
  -1  -2  16       89.68       85.51     16.99 o 
   0  -2  16       10.02        6.15     14.71 o 
   1  -2  16       66.62       74.77     21.92 o 
  -5  -1  16      132.56      129.24     23.58 o 
  -4  -1  16       44.18       43.25     10.08 o 
  -3  -1  16       13.64       16.15     15.78 o 
  -2  -1  16       50.51       46.20     10.80 o 
  -1  -1  16       28.89       33.76     10.06 o 
   0  -1  16       75.84       81.62     14.54 o 
   1  -1  16       44.38       38.39     11.20 o 
   2  -1  16       22.03       24.89     16.18 o 
  -5   0  16        7.24        9.25     13.43 o 
  -4   0  16      131.39      158.85     17.96 o 
  -3   0  16      101.66      104.52     17.10 o 
  -2   0  16       54.90       59.75     12.90 o 
  -1   0  16      400.14      446.54     33.15 o 
   0   0  16       31.05       34.69      9.83 o 
   1   0  16       16.87       22.57     33.49 o 
   2   0  16      117.62      116.82     30.00 o 
  -5   1  16      130.29      130.29     23.27 o 
  -4   1  16       41.88       44.43     10.89 o 
  -3   1  16       13.37       14.87      7.43 o 
  -2   1  16       55.29       49.84     12.17 o 
  -1   1  16       28.98       24.77     32.53 o 
   0   1  16       75.55       82.30     15.57 o 
   1   1  16       46.06       45.98     12.37 o 
   2   1  16       21.58       22.65      7.91 o 
  -4   2  16       91.85       92.95     17.56 o 
  -3   2  16       54.38       58.27     12.89 o 
  -2   2  16       36.72       43.58     11.43 o 
  -1   2  16       90.56       96.02     18.01 o 
   0   2  16       10.36        6.20     13.26 o 
   1   2  16       67.28       74.70     21.82 o 
  -2  -1  17        6.79        6.34      9.69 o 
  -1  -1  17       54.96       55.80     18.52 o 
  -3   0  17        0.11        0.71      4.88 o 
  -2   0  17        2.32        4.89     10.30 o 
  -1   0  17      246.78      253.01     60.03 o 
   0   0  17        0.04       -0.19      4.46 o 
  -2   1  17        5.98        8.01     13.02 o 
  -1   1  17       56.42       62.22     18.10 o 
                                                 
